# Supplementary material for: NRG1/ErbB signalling controls the dialogue between macrophages and neural crest-derived cells during zebrafish fin regeneration
Source: Nat Commun. 2021 Nov 3;12:6336. doi: 10.1038/s41467-021-26422-5 (PMC8566576; doi:10.1038/s41467-021-26422-5)
Supplement: Supplementary file 4 — Supplementary Data 1 [file 41467_2021_26422_MOESM4_ESM.xlsx]

## Sheet: Cluster 1
Supplementary Table 1. Table related to Figure 1, showing the lists of the 100 genes upregulated in each cluster of interest compared with the other clusters in the “cut” sample.
FeatureName	Cluster 1 Average	Cluster 1 Log2 Fold Change	Cluster 1 P-Value
zgc:158404	1.14638	5.002	2.6683e-18
zgc:123217	3.69372	4.84072	1.00402e-20
dhrs13a.2	6.96509	4.44971	2.48454e-22
hsd17b12a	2.51202	4.36723	4.16227e-20
si:dkey-221j11.3	1.84392	4.20156	6.94904e-18
elovl7a	3.31993	4.12887	2.01409e-19
tmem45b	3.44502	4.07723	6.4744e-19
rhcga	2.46493	4.06985	6.5264e-15
zgc:100868	1.59816	3.99538	1.0006e-15
cldne	19.0043	3.98534	1.48508e-19
znf185	6.31758	3.90206	2.01809e-19
zgc:172075	1.38625	3.89727	2.22281e-16
si:ch211-79k12.1	2.52527	3.81841	3.22416e-17
apodb	5.82607	3.79752	1.9703e-18
zgc:174938	3.90857	3.7884	9.77851e-16
zgc:111983	23.709	3.77657	3.9337e-17
epdl1	4.016	3.77373	1.26784e-16
elovl7b	3.36261	3.76668	1.51538e-15
ch25hl1.1	2.91819	3.74006	3.82939e-16
them6	1.08751	3.72442	1.18201e-15
zgc:110333	3.58924	3.72133	5.47898e-17
cx30.3	3.05504	3.71451	2.3154e-17
stard14	4.58257	3.7069	9.24517e-17
ftr83	1.57461	3.61141	7.94674e-15
zgc:163030	6.82381	3.5921	7.18291e-17
anxa3a	1.63936	3.5915	9.40215e-16
dhrs11a	1.29354	3.59107	3.44229e-15
gbgt1l4	1.46277	3.58769	8.95184e-14
dhrs13l1	3.72168	3.56209	5.46791e-15
agr1	8.3116	3.51504	1.70405e-15
zgc:193505	18.5569	3.4935	1.11455e-16
si:ch1073-340i21.3	2.68126	3.48261	1.1814e-14
si:ch211-157c3.4	4.91515	3.48015	8.70581e-16
lmo7a	2.5959	3.45765	3.33389e-15
capn9	2.74895	3.45536	2.03683e-15
si:ch211-195b11.3	72.1114	3.45326	1.93888e-17
osbpl7	1.39949	3.44149	2.35044e-14
oclnb	1.70117	3.43334	8.04014e-14
anxa1c	7.38155	3.42424	3.53996e-14
mgst1.2	9.87739	3.42371	2.66161e-16
btr30	1.11106	3.42086	2.19746e-13
evpla	7.82892	3.40758	3.03971e-15
ca2	6.4618	3.37432	2.48538e-14
si:dkey-87o1.2	5.94085	3.35617	4.51665e-15
tcnbb	40.9355	3.32804	5.98301e-15
ndufaf2	2.11911	3.32681	2.448e-14
pttg1ipa	2.33985	3.28623	8.44415e-14
stx11b.1	2.97558	3.27261	3.31906e-14
eps8l1a	1.20818	3.27031	3.48241e-13
icn2	159.626	3.25219	5.36606e-16
bicdl2l	1.29207	3.24839	2.78259e-12
mid1ip1a	6.82676	3.24545	9.1284e-15
scel	3.96449	3.2423	1.54504e-14
anxa1b	8.22184	3.23398	8.77536e-15
eppk1	2.21917	3.23158	3.48942e-13
ppl	8.67656	3.16021	1.71008e-13
fuca1.1	6.03798	3.14198	4.95718e-13
styk1b	1.23026	3.14028	1.20861e-12
aldh3b1	1.00658	3.13656	3.38926e-12
dbnla	1.31267	3.1268	1.10237e-12
plekhf1	3.12127	3.12395	8.16061e-12
selenow2b	5.26392	3.07859	8.41793e-14
ip6k2a	4.73856	3.07527	8.04014e-14
rhcgl1	2.81664	3.06514	6.49165e-11
rhbg	3.98215	3.06379	8.62503e-12
zgc:153665	2.23536	3.05763	9.81812e-10
soul2	4.02924	3.01709	8.41261e-13
si:dkey-184p18.2	1.04189	3.01631	4.35065e-11
homer2	1.04484	2.98085	1.1611e-11
krt17	46.8514	2.97809	3.02327e-10
gldc	1.02865	2.95835	3.70782e-10
cyt1l	227.838	2.8933	1.47111e-12
clic3	1.35534	2.89279	4.26116e-11
atp1b3b	2.03522	2.88444	8.06566e-12
zyg11	1.9072	2.86773	1.13794e-11
nqo1	4.32356	2.86267	1.79977e-12
spint2	8.17769	2.85317	3.77366e-12
stk10	1.04778	2.8368	1.2027e-10
fgfr3	1.35829	2.78699	1.75219e-10
tlcd1	1.42157	2.75133	1.15241e-10
zgc:113054	1.41274	2.74235	1.98711e-10
rnf183	2.41637	2.72629	5.2772e-11
cyt1	373.55	2.72618	4.15945e-12
si:dkey-204f11.64	3.42736	2.7228	2.68374e-11
si:dkeyp-4c4.1	1.01246	2.71869	1.40813e-09
ildr1a	1.71883	2.71783	2.59523e-10
map7d1a	1.10076	2.71083	8.8377e-10
slc16a12b	1.35387	2.70567	7.78094e-10
galnt7	1.56137	2.70308	1.60722e-10
gna14	1.06397	2.69288	6.56088e-10
aldob	19.7548	2.68608	1.36702e-11
s100v1	5.01522	2.63795	5.62668e-11
sh3gl1a	2.14412	2.56816	2.76371e-10
zgc:92242	3.498	2.55709	3.65891e-10
cast	3.94683	2.53637	2.87886e-10
adipor1b	1.11547	2.52967	2.6598e-09
krt4	431.991	2.51497	1.03798e-10
caspb	6.03651	2.43366	1.36511e-09
cd9b	9.05035	2.42362	3.49034e-09
s100w	6.16159	2.41325	1.37674e-09

## Sheet: Cluster 2
FeatureName	Cluster 2 Average	Cluster 2 Log2 Fold Change	Cluster 2 P-Value
hbbe1.3	248.34	14.4273	1.57792e-22
hbae1.3	14.0949	13.6118	7.66725e-12
hbae3	196.493	13.2415	2.61746e-21
hbbe2	67.5061	12.8703	3.0614e-18
hbbe1.2	31.8868	12.7886	1.06149e-16
hbae1.2	75.4511	12.5713	3.0614e-18
hbbe1.1	9.86464	12.0978	1.14349e-14
hbae5	3.91031	11.7667	6.88163e-09
hbae1.1	15.1969	10.7203	4.47772e-14
ngs	1.38638	10.2826	0.000155916
sncga	14.2015	9.81535	3.25205e-05
alas2	1.4397	8.75144	1.43733e-07
cahz	2.00848	6.16788	1.06137e-05
zgc:136930	2.84386	4.47687	0.0153801
lgals1l1	5.06562	3.309	0.15568
krt91	42.4979	3.26953	0.000525513
si:dkey-251i10.2	3.18157	3.10438	0.857854
creg1	1.45748	3.06848	0.00877569
wu:fc46h12	12.5841	3.01699	0.857854
gch2	7.19852	2.92651	0.864855
zgc:86896	1.93738	2.45187	0.0219963
gstm.3	1.38638	2.04901	0.319592
cotl1	9.86464	1.81992	0.162482
tmsb4x	150.067	1.80702	0.159132
krt18a.1	6.6653	1.67935	0.550052
blvrb	1.04867	1.58653	0.573289
pfn1	47.7413	1.53182	0.573289
fth1a	11.2688	1.38633	0.563839
fabp3	3.27044	1.30444	0.931847
tagln2	1.9196	1.25518	1
prdx2	5.79436	1.14341	0.931847
cldn1	2.79054	1.04542	1
LOC110366352	1.17309	1.02257	1
ptmaa	4.74569	0.993727	1
actb1	29.3451	0.923381	1
jpt1b	1.19087	0.893882	1
pak2a	1.01312	0.831203	1
zgc:158463	445.082	0.639716	1
rac2	1.0309	0.519415	1
serf2	4.08805	0.498	1
rps20	55.5797	0.487199	1
rps2	51.2606	0.486872	1
rplp0	54.2644	0.472351	1
aqp3a	2.20399	0.433867	1
ap2m1a	1.29751	0.431744	1
rplp2l	42.8356	0.415184	1
snrpf	1.83073	0.395041	1
eif4a1b	2.04402	0.366169	1
cct2	1.75964	0.350073	1
rpl34	27.5143	0.330564	1
rps16	29.5761	0.327145	1
rps15a	38.872	0.321236	1
ahcy	3.19934	0.317561	1
mdh1aa	1.42193	0.31167	1
rpl12	33.5575	0.308865	1
rpl5b	11.7665	0.301864	1
rps4x	33.7886	0.281912	1
rpl19	47.2258	0.281626	1
rps28	25.4881	0.273852	1
rpl7	39.7785	0.265921	1
rpl23	49.8031	0.265597	1
rpl3	27.1766	0.262107	1
rps3a	35.8504	0.261785	1
rpl24	30.376	0.259965	1
tuba8l4	4.19469	0.259798	1
rps17	15.8012	0.259577	1
rps8a	44.4708	0.258417	1
arpc4	1.36861	0.254421	1
rpl13	39.974	0.253421	1
rpsa	33.7531	0.242755	1
rps6	23.924	0.239474	1
ak1	1.06645	0.237159	1
rps27a	44.382	0.235945	1
ola1	1.88406	0.235491	1
myh9a	2.73721	0.235381	1
rpl27	32.9888	0.232473	1
rps13	33.1665	0.225133	1
rpl18a	37.2901	0.222509	1
tpt1	28.9185	0.221402	1
rpl7a	35.8504	0.218621	1
rpl9	23.764	0.218141	1
rpl5a	18.2896	0.21558	1
uba52	35.0861	0.209397	1
rpl36a	42.1247	0.206955	1
rps10	38.9964	0.199556	1
rps26l	29.4873	0.180334	1
gpx4b	1.59967	0.134598	1
ndufa6	2.25731	0.127098	1
ptmab	9.42028	0.124524	1
eef1b2	18.9117	0.123625	1
rps11	32.5622	0.111479	1
zgc:153409	3.66147	0.110092	1
actb2	41.6092	0.0938046	1
nop10	1.4397	0.0908463	1
fthl27	5.6344	0.0795376	1
eif3f	6.27426	0.0752205	1
zgc:92744	1.97293	0.0719564	1
ndufa5	1.102	0.0582815	1
capza1a	1.59967	0.00686141	1
lasp1	1.52857	0.000777673	1

## Sheet: Cluster 3
FeatureName	Cluster 3 Average	Cluster 3 Log2 Fold Change	Cluster 3 P-Value
tat	3.63489	8.35317	1.28048e-26
ucp1	4.41063	7.86517	4.23165e-26
ecrg4a	17.0219	7.35645	1.33086e-31
loxa	4.45496	7.32313	3.12059e-11
pah	10.7939	7.30877	2.28273e-32
adgrg6	1.06387	6.92348	1.77537e-17
inka1b	1.32984	6.91758	3.2341e-14
qdpra	6.49405	6.89374	5.91678e-28
hapln1a	4.83175	6.79816	1.73724e-18
hpdb	11.9242	6.4404	6.02763e-24
msx3	1.352	6.35608	7.72757e-09
zic1	1.04171	6.30877	2.33513e-07
serpinf1	3.41325	6.22735	3.43712e-23
rcn3	4.80958	6.07696	7.3908e-23
ttc36	5.7848	6.07541	1.60501e-23
gpm6bb	1.83961	5.89374	1.06783e-15
pcolcea	1.37417	5.89374	1.35339e-12
c1qtnf5	14.2071	5.82142	2.07516e-26
vcanb	31.6945	5.82004	1.39531e-25
bhmt	15.5369	5.65558	2.06246e-24
hgd	6.09509	5.64911	3.01151e-20
fmoda	3.03646	5.51041	1.06783e-15
twist1b	1.86177	5.43276	2.56083e-14
si:ch211-133n4.4	3.50191	5.35487	2.46265e-17
twist3	1.46282	5.33047	1.15343e-14
tmem119b	2.7705	5.30877	1.47005e-15
thbs4b	3.59056	5.29995	1.02183e-14
tspan18b	1.24118	5.28368	3.40953e-11
mxra8b	3.41325	5.28112	5.48402e-18
nbl1	1.13036	5.15123	8.43386e-13
zic2a	1.1082	5.12322	2.63652e-09
sfrp2	1.21902	5.11613	2.51494e-11
cpn1	2.48237	5.08456	2.80773e-14
pcbd1	6.36106	5.05243	1.61763e-17
col1a1a	348.706	5.00304	3.31811e-20
zgc:66479	3.10296	4.98889	3.68874e-15
angptl2b	2.65968	4.97971	1.47856e-06
gpx7	2.10558	4.93954	1.29153e-14
plxdc2	1.92827	4.91022	1.48156e-13
dcn	7.29195	4.89374	7.17529e-08
fkbp11	2.01692	4.87814	4.50649e-13
serpinh1b	2.39371	4.8675	4.83875e-13
twist1a	2.39371	4.84814	3.72167e-10
abi3bpb	2.43804	4.8364	8.04351e-11
robo3	1.21902	4.7942	2.75529e-10
fkbp10b	1.44066	4.73846	1.88048e-13
kazald3	1.44066	4.73846	1.46096e-11
fkbp7	4.76526	4.69734	4.4253e-17
tmem176	1.44066	4.68074	3.69682e-12
mxra8a	3.10296	4.68014	1.61046e-12
col5a2a	3.96735	4.66108	1.60565e-13
prrx1a	3.21378	4.60378	1.34745e-14
prrx1b	2.28289	4.56627	3.29264e-12
tnc	2.26073	4.55233	3.65345e-11
si:ch211-251b21.1	4.07817	4.51823	1.462e-07
si:ch1073-291c23.2	1.6623	4.44818	1.50868e-11
gpc1a	1.55148	4.43615	5.67847e-09
fkbp9	3.28027	4.3782	2.13183e-12
slc16a10	2.7705	4.36719	1.1987e-12
gstz1	2.48237	4.36077	7.73254e-13
cdo1	5.20853	4.32105	9.24425e-14
fkbp14	1.95043	4.29265	1.41795e-11
LOC561325	1.41849	4.26505	8.66866e-10
mmp14a	2.37155	4.25631	2.59323e-11
zgc:153675	2.59319	4.2489	3.06521e-12
nucb2a	2.72617	4.17551	8.61259e-13
mmp14b	1.70663	4.16791	4.15361e-10
ctsk	3.5684	4.10946	1.54774e-10
cd81a	6.95949	4.08835	6.99859e-12
si:ch73-86n18.1	1.32984	4.06959	3.54976e-09
tgfbi	2.79266	4.05905	1.22831e-06
serpine2	1.83961	3.98685	1.8064e-08
calua	1.55148	3.98279	2.49235e-08
crabp1b	3.72355	3.98173	5.0706e-08
tcf12	1.50715	3.94156	7.17529e-08
aqp3a	15.2488	3.93139	1.2544e-09
plod1a	1.44066	3.9269	1.97811e-08
rrbp1b	1.48499	3.88844	4.48093e-07
ogna	9.57484	3.85025	2.8276e-07
tspan7	1.52931	3.83814	1.01067e-08
sptbn1	1.97259	3.80063	1.98227e-08
kdelr3	2.28289	3.77081	4.23963e-10
spry2	1.15253	3.76991	3.27423e-07
and1	110.842	3.73636	3.33744e-10
fah	4.69876	3.72156	1.07054e-09
capn12	1.08603	3.68584	1.35402e-06
socs3b	2.88132	3.58731	1.18942e-08
crtap	1.44066	3.57181	3.0315e-07
fzd2	1.24118	3.57181	6.20445e-07
marcksl1a	14.872	3.52492	3.21883e-10
pmp22a	7.91254	3.50488	2.56053e-08
cd82a	6.84867	3.45047	1.32582e-09
sparc	48.118	3.41273	8.49294e-09
timp2a	2.41587	3.41065	4.74356e-07
crabp2a	3.92302	3.3169	2.28607e-07
mmp2	4.76526	3.16582	2.68125e-06
mdh1aa	7.55792	3.14166	2.5801e-06
ms4a17a.9	2.52669	3.07745	2.41504e-06
and2	153.574	3.06645	1.02503e-06
tram1	1.97259	2.93644	6.34738e-06

## Sheet: Cluster 4
FeatureID	FeatureName	Cluster 4 Average	Cluster 4 Log2 Fold Change	Cluster 4 P-Value
si:ch211-251f6.6	si:ch211-251f6.6	2.33102	8.20386	1.99183e-07
frem2a	frem2a	2.46725	7.92272	1.76846e-19
fgf8a	fgf8a	1.46824	7.76484	1.90633e-14
apoeb	apoeb	179.019	7.51179	3.10305e-34
zgc:162509	zgc:162509	11.5643	7.31441	1.39392e-20
and3	and3	53.5074	7.24687	2.85969e-33
fras1	fras1	4.14739	6.79398	3.77589e-26
bcam	bcam	35.0561	6.74321	3.19228e-34
cldni	cldni	46.8171	6.68649	1.33972e-36
lama5	lama5	2.87593	6.66866	5.5095e-25
ptgdsb.1	ptgdsb.1	38.8705	6.42909	1.76776e-23
mmp9	mmp9	4.87394	6.37004	5.09916e-12
thy1	thy1	7.61365	6.32005	5.15666e-28
egfl6	egfl6	6.34218	6.0743	1.04342e-27
itgb1b.1	itgb1b.1	1.04442	6.05702	2.05098e-20
apoc1	apoc1	17.5583	5.99738	4.47952e-13
ecrg4b	ecrg4b	6.05459	5.92312	3.63421e-28
kazald2	kazald2	4.55608	5.82375	1.90633e-14
myoc	myoc	6.52382	5.68262	9.24617e-12
rbp4	rbp4	138.574	5.66317	1.13792e-22
igfbp7	igfbp7	1.25633	5.60385	4.68141e-12
cxl34b.11	cxl34b.11	1.95261	5.548	5.87192e-16
fstl1a	fstl1a	4.43499	5.5085	2.85021e-14
mmp13a	mmp13a	2.43697	5.29358	6.61111e-09
htra1b	htra1b	1.57419	5.23988	1.69794e-15
itga6b	itga6b	1.22605	5.23466	3.54065e-15
igfbp2a	igfbp2a	1.22605	5.23466	1.90633e-14
angptl7	angptl7	9.85384	5.22584	2.85021e-14
bcl2l10	bcl2l10	4.90422	5.20902	5.17334e-18
cldn1	cldn1	15.0911	5.17835	2.32173e-25
tp63	tp63	3.93548	5.17803	1.1646e-22
col5a3b	col5a3b	2.20993	5.12741	1.97199e-10
pxna	pxna	1.93747	5.07389	9.17538e-17
col17a1a	col17a1a	2.2402	4.97698	2.80331e-12
lima1a	lima1a	2.05856	4.92623	2.99186e-14
zgc:101810	zgc:101810	1.07469	4.86062	1.34882e-13
mafa	mafa	1.40769	4.79783	4.9433e-14
itgb4	itgb4	2.13424	4.75555	5.7411e-11
fn1b	fn1b	7.8861	4.7186	7.93439e-14
col11a1a	col11a1a	2.08883	4.66421	2.14028e-09
actn1	actn1	3.14839	4.66109	7.67112e-17
igfbp1a	igfbp1a	5.91836	4.61509	9.41127e-09
sp6	sp6	3.96576	4.5941	1.16824e-14
abca1b	abca1b	1.2866	4.57639	1.22635e-12
clu	clu	5.79727	4.50627	1.91841e-14
gstm.3	gstm.3	3.60248	4.49641	9.11901e-14
crp4	crp4	1.86179	4.47983	2.10325e-13
tagln2	tagln2	7.82556	4.47113	2.37797e-20
ptk2bb	ptk2bb	1.07469	4.44558	8.19925e-11
zgc:86896	zgc:86896	3.98089	4.43076	9.2565e-15
wnt5b	wnt5b	1.68015	4.3927	1.55287e-13
thbs4a	thbs4a	1.49851	4.37895	3.6709e-09
mdka	mdka	23.6583	4.37457	9.11134e-19
bmp7b	bmp7b	1.01414	4.3307	3.9707e-12
zgc:92380	zgc:92380	3.22407	4.30663	1.356e-08
scinla	scinla	1.02928	4.2289	5.05744e-09
hcls1	hcls1	2.9062	4.15762	1.28001e-13
dlx2b	dlx2b	1.08983	4.14355	6.55572e-10
matn4	matn4	1.96774	4.13916	1.01043e-06
gsna	gsna	1.2866	3.93254	2.76532e-10
ogna	ogna	8.02233	3.83056	4.57504e-09
cotl1	cotl1	23.6583	3.81962	1.90633e-14
dusp2	dusp2	3.14839	3.77711	5.98329e-09
itgav	itgav	1.04442	3.75585	3.69848e-08
pak2a	pak2a	4.34417	3.75527	1.91841e-14
tmsb4x	tmsb4x	352.468	3.74018	1.35758e-15
nupr1b	nupr1b	1.31687	3.73509	6.23823e-07
and1	and1	93.9672	3.72999	4.77841e-13
zgc:92360	zgc:92360	1.42283	3.70503	9.66437e-11
efhd2	efhd2	2.69429	3.67975	7.6563e-12
myh9a	myh9a	16.3474	3.64582	6.88915e-13
mmp2	mmp2	4.93449	3.57254	8.24538e-11
anxa5b	anxa5b	1.21092	3.56715	4.7039e-08
rras	rras	1.07469	3.54746	3.62156e-09
ms4a17a.7	ms4a17a.7	1.07469	3.5127	6.15403e-07
tln1	tln1	2.20993	3.5085	3.13549e-11
bambia	bambia	2.72457	3.49347	2.85081e-08
prdm1a	prdm1a	2.92134	3.45236	5.35726e-07
id3	id3	2.34615	3.38387	1.40477e-09
timp2a	timp2a	2.0737	3.37601	8.47197e-09
arpc5b	arpc5b	3.48139	3.34366	5.38712e-11
rab13	rab13	1.15037	3.32945	5.01095e-08
sparc	sparc	40.1571	3.31138	1.21135e-10
angptl4	angptl4	4.0263	3.28799	4.60134e-09
col2a1b	col2a1b	3.34516	3.28633	2.31902e-07
pfn1	pfn1	110.103	3.26691	3.97447e-11
hbegfa	hbegfa	13.4109	3.25059	2.40773e-10
appa	appa	1.92233	3.20371	1.65562e-07
mrtfab	mrtfab	1.1201	3.19572	1.55483e-07
fosl2	fosl2	2.67916	3.18846	3.53147e-08
cd151l	cd151l	1.92233	3.13518	2.29489e-09
rac2	rac2	4.23821	3.13142	2.65176e-09
rpz5	rpz5	2.19479	3.1305	2.54738e-07
capn2a	capn2a	1.71042	2.98302	2.80616e-08
actb1	actb1	84.9762	2.93587	1.86401e-09
ptmaa	ptmaa	13.0174	2.90659	8.35918e-09
LOC110366352	LOC110366352	3.02729	2.79368	5.73825e-07
kctd5a	kctd5a	2.64888	2.71879	2.16327e-07
atf3	atf3	7.2201	2.64443	1.10864e-06
junba	junba	16.3171	2.60051	4.2986e-07

## Sheet: Cluster 5
FeatureName	Cluster 5 Average	Cluster 5 Log2 Fold Change	Cluster 5 P-Value
ccnb1	1.14814	6.84526	8.29523e-12
aspm	1.09432	6.13966	1.4666e-10
nusap1	1.3993	6.04867	7.91428e-10
kifc1	1.14814	6.01519	1.28425e-12
si:ch211-69g19.2	1.18402	5.97145	6.77242e-07
cdk1	2.4398	5.92093	2.64868e-10
plk1	1.05844	5.65178	1.67126e-07
nr2f1a	1.3096	5.39492	1.26126e-07
mad2l1	1.54281	5.39137	1.90422e-10
ube2c	2.2604	5.36679	3.13101e-11
top2a	2.58332	5.36537	4.53702e-10
hist1h4l	13.4368	5.21265	8.74252e-13
mki67	2.29628	5.1214	3.88726e-11
tpx2	1.66839	4.99282	4.35307e-10
kpna2	2.42186	4.99282	4.07315e-07
dlgap5	1.11226	4.9257	5.08529e-10
tnn	2.45774	4.64191	0.000138333
aurkb	1.34548	4.62604	4.35307e-10
zgc:110216	2.81653	4.56868	2.71639e-09
stmn1a	7.30145	4.43162	2.10328e-13
dut	4.4311	4.38477	4.35307e-10
zgc:110425	8.14462	4.38375	2.93387e-11
zgc:173552	1.0405	4.38361	8.59319e-08
tuba1b	1.99131	4.29238	2.75462e-11
marcksb	1.50693	4.09843	4.56991e-07
cks1b	1.02256	4.09591	4.35307e-10
hmgb3a	2.45774	3.97206	2.05221e-10
smc2	1.0405	3.96857	4.14965e-09
rrm2	3.42648	3.92673	1.13994e-07
ccl25b	1.47105	3.92491	8.54996e-05
pmp22a	8.01904	3.73678	1.37304e-10
crabp1b	3.06769	3.71172	1.97823e-07
LOC100330864	1.43518	3.68881	6.64311e-06
sox11a	1.34548	3.68616	2.67949e-07
crabp2a	4.19789	3.65502	2.64868e-10
prrx1b	1.43518	3.55131	3.30994e-07
tgfbi	2.081	3.53227	2.79142e-05
hmgb1b	2.47568	3.48971	4.08529e-07
prrx1a	1.91955	3.45309	7.0622e-08
hmgn2	40.6155	3.41873	3.2361e-10
zgc:165555	1.32754	3.37615	5.67442e-06
hmgb2b	13.8674	3.32105	3.07515e-10
hirip3	1.0405	3.32087	4.31149e-07
cdon	1.11226	3.26966	3.15363e-05
emp2	1.11226	3.07528	0.000175975
si:ch211-251b21.1	2.09894	3.04891	0.00211026
ccn1	1.43518	3.04727	0.00155598
dek	1.45311	2.97533	8.60414e-07
tubb2b	13.7597	2.95665	1.31444e-07
tpm4a	2.40392	2.93008	2.06886e-05
bub3	1.11226	2.86157	6.68784e-06
ckap5	1.20196	2.82289	4.3043e-06
pcna	5.5613	2.82032	1.34894e-05
h2ax	1.14814	2.79602	2.78464e-05
rpa2	1.3096	2.77601	0.000152556
h3f3a	19.5722	2.76929	3.66055e-07
postnb	5.61512	2.7678	0.000904588
si:ch73-281n10.2	17.3836	2.76555	7.41091e-07
hoxb13a	1.2199	2.75262	0.00335966
ms4a17a.9	2.00925	2.72553	2.29684e-05
col5a2a	1.66839	2.72086	0.000381247
chaf1a	1.20196	2.66243	7.16433e-05
hmga1a	20.1283	2.62612	2.57991e-06
fen1	1.09432	2.6161	0.000284493
si:ch211-133n4.4	1.14814	2.59733	0.00178238
cd81a	3.31884	2.57778	0.00020737
rrm1	1.66839	2.5195	7.02376e-05
rpa3	1.38136	2.51667	0.000404554
sub1a	3.96467	2.51577	1.06805e-05
msna	2.61919	2.5095	0.000158883
zgc:153409	15.159	2.49756	9.04928e-06
hoxc13a	1.50693	2.46557	0.000912843
h2az2b	15.2129	2.44981	9.29644e-06
tuba8l4	14.9079	2.39062	2.33747e-05
nucks1a	3.15739	2.30055	0.000212487
col2a1b	2.20658	2.29956	0.00555598
cbx1a	1.54281	2.27086	0.000410831
ctcf	1.09432	2.24658	0.000381247
h2az2a	2.13482	2.21321	0.000275568
arpp19b	1.2199	2.20653	0.000764825
hmgn3	1.41724	2.19581	0.00238187
sumo3b	1.82985	2.14404	0.00129905
si:ch211-51e12.7	1.84779	2.13867	0.000606088
fkbp7	1.45311	2.12637	0.00549122
marcksl1a	6.94266	2.09988	0.00166291
hmgn7	7.40909	2.05877	0.000457364
txndc9	1.16608	2.0204	0.00336918
hmgb2a	23.8777	2.01602	0.00110335
vdac3	2.18864	2.01349	0.00226842
cd82a	3.13945	2.00931	0.00359646
si:ch73-46j18.5	1.72221	1.9854	0.00272984
snrpd1	2.85241	1.955	0.00209716
seta	3.98261	1.92335	0.0019044
rbbp4	1.68633	1.91522	0.00412577
hnrnpa0a	1.66839	1.89277	0.00459655
idh2	3.31884	1.87734	0.0060138
calm2b	6.11743	1.84652	0.00378772
snrpg	3.03181	1.80789	0.00571944
tuba8l	13.8494	1.78019	0.0062208
snrpb	3.92879	1.77841	0.00523327

## Sheet: Cluster 6
FeatureName	Cluster 6 Average	Cluster 6 Log2 Fold Change	Cluster 6 P-Value
ccl34a.4	9.80453	12.1099	2.19136e-21
hamp	4.77971	12.0797	1.26406e-11
LOC100002392	8.293	11.8695	6.33806e-17
cfbl	2.53284	11.1743	5.70482e-10
ccl34b.1	13.1953	10.9519	6.91973e-19
ccl38a.5	1.71579	10.6233	2.20999e-07
zgc:193725	1.59324	10.519	2.58409e-08
spi1a	3.84011	10.1819	2.21354e-23
cybb	3.30903	9.96964	2.64274e-22
zgc:173915	40.7705	9.83946	7.25077e-28
ncf1	7.92533	9.80438	3.10287e-27
acod1	1.92005	9.78201	6.82019e-12
mfap4	21.3657	9.70691	3.76975e-32
f13a1b	4.00352	9.50448	1.08219e-18
si:ch211-102c2.4	3.02306	9.42587	3.2471e-19
cx32.2	1.30727	9.24144	8.585e-15
ccr9a	1.30727	9.24144	3.92206e-12
lcp1	10.2131	9.16859	1.56477e-32
grap2a	1.22557	9.15125	1.95262e-15
mapk11	1.22557	9.15125	3.38261e-10
mpeg1.1	9.2326	9.11671	5.52021e-21
plek	3.51329	9.05503	1.16543e-21
LOC100000034	1.06216	8.95194	8.2198e-08
ptpn6	6.82232	8.88893	3.82037e-29
zgc:64051	2.04261	8.86947	3.10039e-20
card9	3.92181	8.79696	1.82673e-23
fcer1g	2.36943	8.75776	5.60993e-18
stoml3b	1.8792	8.75164	1.12982e-12
fcer1gl	1.22557	8.56628	1.05864e-11
mrc1b	1.22557	8.56628	5.78431e-11
grap2b	2.04261	8.54755	6.33806e-17
lgals9l1	2.41028	8.51898	6.0557e-19
grna	2.8188	8.32633	4.63513e-16
coro1a	10.7441	8.28725	1.04398e-29
cxcr3.2	2.7371	8.28451	3.61603e-15
havcr1	2.98221	8.23658	1.75778e-11
LOC100151049	6.65891	8.23267	1.87144e-22
mafbb	3.88096	8.08157	5.51423e-16
spi1b	7.31255	8.04505	6.91283e-23
gmfg	5.51505	8.03658	5.09852e-24
fam49al	1.55238	7.89749	3.05755e-13
lgals3bpb	2.28772	7.86001	1.4205e-12
grn1	3.84011	7.86001	1.41333e-11
rgs13	1.75665	7.84913	1.8834e-13
zgc:172352	2.49199	7.82932	1.47622e-17
ctss2.1	5.4742	7.81443	1.71795e-18
dram1	1.96091	7.81176	8.16949e-12
cxcl19	8.12959	7.79651	3.57188e-07
slc3a2a	4.41204	7.79531	2.7932e-19
clic2	1.63409	7.74725	3.04206e-14
irf8	1.63409	7.74725	1.00143e-12
ncf4	1.14386	7.7331	2.57527e-11
csf1ra	1.10301	7.68248	6.82019e-12
slc7a7	2.69625	7.5627	2.67041e-17
lygl1	47.1843	7.52649	1.0147e-28
lect2l	4.86141	7.46008	9.35136e-14
parvg	1.06216	7.36697	1.47626e-10
stx11a	1.06216	7.36697	1.58505e-09
vsir	3.02306	7.10394	2.57589e-13
si:ch211-165d12.4	1.26642	7.02712	3.16845e-10
il1b	9.2326	6.91507	1.07593e-11
dhrs9	2.32858	6.88511	4.46335e-15
lgals2a	8.86493	6.71731	6.33806e-17
ctsl.1	58.9498	6.665	3.16057e-11
aif1l	3.96267	6.52636	4.63513e-16
LOC795545	97.5143	6.52534	1.51685e-23
wasb	3.06392	6.49078	1.7374e-13
snx10b	1.83835	6.39868	2.62121e-09
lta4h	2.16517	6.19705	2.69156e-12
skap2	1.30727	6.15398	8.37742e-09
srgn	2.53284	6.12994	1.60003e-10
pglyrp5	3.34988	6.0175	2.16413e-12
cfp	1.02131	5.81003	1.81428e-09
arpc1b	11.071	5.8007	2.16641e-17
rhogb	3.18647	5.77291	1.00143e-12
cd83	1.47068	5.70606	5.14009e-08
gng10	2.24687	5.64685	6.45841e-10
cndp2	6.37295	5.60903	3.06163e-12
tspan36	5.39249	5.41944	4.12385e-12
ephx2	1.38898	5.32633	1.15855e-08
rab20	1.22557	5.15125	3.96087e-09
lgals9l3	1.67494	5.03478	2.79177e-08
tnfb	3.34988	4.97218	2.73568e-07
LOC553228	6.00528	4.93077	1.15855e-08
pygb	1.75665	4.92856	1.00065e-08
atp6v1e1b	8.37471	4.91777	3.33371e-12
ctsc	5.4742	4.81443	5.94332e-09
sdr16c5b	2.12432	4.75504	3.63632e-09
ms4a17a.8	1.26642	4.73762	1.66699e-07
ctss2.2	9.43686	4.6204	7.10168e-09
tcirg1b	1.10301	4.54497	8.40735e-08
ctsh	3.51329	4.28244	8.9518e-08
pkma	5.92357	4.27835	3.4861e-10
anxa3b	2.36943	4.25951	1.40617e-07
atp6v1ba	4.94312	4.20297	1.40617e-07
ctsba	19.6499	4.1298	4.35121e-08
atp6v0ca	24.7156	4.06627	1.03682e-09
zgc:152830	2.94136	4.04702	4.37082e-07
anxa4	6.98573	4.01229	2.04495e-08
krt18b	11.3161	3.82414	3.04179e-07

## Sheet: Cluster 7
FeatureName	Cluster 7 Average	Cluster 7 Log2 Fold Change	Cluster 7 P-Value
wu:fj16a03	37.8419	12.0349	2.74653e-26
krt1-c5	25.3817	10.138	3.39343e-23
stm	23.5358	12.0293	1.52577e-16
sox21a	8.50453	10.5679	3.51142e-15
cldn8	3.69189	8.37841	6.10111e-13
cldnh	18.9869	7.66734	9.17188e-13
hmx3a	4.02152	9.82165	2.56716e-12
eya1	7.64748	6.80708	1.79469e-11
irg1l	20.1076	8.03738	3.45785e-11
eya4	3.2304	8.18938	6.24334e-11
her15.1	3.2304	8.70395	7.39979e-11
six1b	5.34005	6.13754	2.19109e-10
phlda1	1.84594	6.91808	1.46169e-09
clstn1	1.91187	6.96699	1.46169e-09
otop1	1.58224	8.18938	2.01723e-09
si:ch211-153b23.4	4.08745	6.75727	3.09562e-09
pabpc1b	10.3505	5.05749	5.92573e-09
zfp36l1b	8.76824	5.24704	6.66679e-09
moxd1l	1.25261	10.1894	6.66679e-09
sostdc1b	5.93339	8.67481	3.6606e-08
sox2	1.9778	6.73419	4.45688e-08
her6	5.73561	5.13706	1.26574e-07
sfrp1a	3.36226	6.48043	1.37541e-07
copz2	5.80154	4.75073	1.90513e-07
msi1	1.31853	6.45241	2.5598e-07
tent5bb	4.68079	5.33694	8.00841e-07
spink4	1.05483	5.25448	9.87039e-07
hoxb8a	1.45038	6.69057	1.05016e-06
fkbp1b	1.18668	5.36049	1.09202e-06
si:ch211-137a8.2	1.38446	6.15696	1.10426e-06
zwi	9.49343	9.58793	1.12932e-06
cd59	2.9667	11.391	1.29119e-06
pdia4	5.14227	4.6955	1.91884e-06
si:dkey-205h13.1	1.05483	9.95492	2.26593e-06
cbln20	8.1749	9.51131	3.96496e-06
si:ch211-195b13.1	3.29633	6.33042	4.16058e-06
klf17	1.78002	7.21538	4.67633e-06
notch3	1.78002	5.15125	7.41417e-06
slc1a3a	1.91187	4.70825	7.43808e-06
cdh2	2.57114	4.61952	7.65515e-06
ezra	1.18668	6.79345	8.7327e-06
gldn	1.64816	10.5679	1.0585e-05
pvalb8	8.70231	8.39917	1.23873e-05
calr3b	7.05414	4.1345	1.99377e-05
hsp90b1	11.2734	4.02225	2.54033e-05
krt18b	13.9105	3.97699	2.79126e-05
arg2	3.69189	4.73456	3.40269e-05
zgc:77158	1.31853	4.93784	3.98888e-05
zgc:92630	1.05483	4.91052	4.25719e-05
rpz5	5.53783	4.13218	4.25719e-05
pdia3	14.3061	3.64695	4.25719e-05
h1-0	18.5254	4.14747	4.37451e-05
appa	4.74671	4.15039	4.82151e-05
alpl	1.18668	5.07099	5.43146e-05
capn8	1.64816	6.17557	5.43146e-05
igfbp5b	10.0868	4.7291	6.11174e-05
calr	6.1971	3.91767	6.59038e-05
gpx1a	7.186	3.95881	6.76685e-05
marcksl1b	19.5802	4.27444	6.92897e-05
hspa5	12.1305	3.75318	7.49986e-05
sema5a	1.31853	5.86745	7.49986e-05
ackr3b	2.04372	4.75893	7.53708e-05
calm1b	2.17558	4.59736	8.46876e-05
tfap2a	12.5261	3.65209	0.000104678
anxa4	6.92229	3.75932	0.000110427
zgc:112437	1.58224	5.86745	0.000110427
l1cama	1.51631	6.28249	0.000141842
sdf2l1	2.50521	4.15285	0.000142385
dnmt3ab	1.12075	4.67983	0.000142385
wnt2	1.18668	5.53042	0.000142731
dnajb11	3.09855	3.8377	0.000163059
zgc:158343	20.8328	3.67894	0.000194102
sox11b	1.05483	5.09693	0.000194102
bzw2	1.38446	5.68303	0.000210521
fat1a	1.31853	4.47841	0.000216008
prss60.2	1.31853	5.86745	0.000216008
hyou1	4.08745	3.61111	0.000240047
jag1b	1.45038	4.12423	0.00024165
fut8a	1.05483	4.95492	0.000260909
tagapa	1.58224	6.18938	0.000270108
wnt11	4.08745	4.75727	0.000316564
hopx	8.76824	3.74125	0.000316564
slc35b1	1.38446	3.96933	0.000538095
cx27.5	1.25261	7.86745	0.00057675
sox3	2.30743	3.80856	0.00062424
pitpnc1b	1.25261	3.96056	0.000639331
si:ch211-156j16.1	4.94449	7.47152	0.000745418
anxa5b	2.30743	3.94991	0.000902137
cx43.4	2.37336	3.65064	0.000925047
efhd1	1.05483	7.36995	0.000925047
egr2b	1.12075	7.23002	0.000958968
tmsb	7.51563	5.14309	0.000991755
tnfaip8l1	1.05483	5.25448	0.00104806
tuba8l3	3.29633	3.8604	0.00141326
pdia6	4.02152	3.37871	0.00169212
dnajc3a	1.05483	3.76509	0.0022177
cldn19	1.58224	7.34138	0.00232574
stat3	2.04372	3.35966	0.00235478
anos1b	1.18668	5.86745	0.00241166
tnfrsf19	1.18668	4.18464	0.00268669
