# Supplementary material for: NRG1/ErbB signalling controls the dialogue between macrophages and neural crest-derived cells during zebrafish fin regeneration
Source: Nat Commun. 2021 Nov 3;12:6336. doi: 10.1038/s41467-021-26422-5 (PMC8566576; doi:10.1038/s41467-021-26422-5)
Supplement: Supplementary file 6 — Supplementary Data 3 [file 41467_2021_26422_MOESM6_ESM.xlsx]

## Sheet: DEG Cut Vs Uncut
Supplementary Table 3. Table related to Figure S1a, showing the list of the 100 genes differentially expressed between “cut” and “uncut” conditions.
FeatureName	Cut Average	Cut Log2 Fold Change	Cut P-Value	Uncut Average	Uncut Log2 Fold Change	Uncut P-Value
gch2	1.49063	3.88768	0.00476461	0.0999176	-3.88768	0.00476461
ctsl.1	2.32384	3.73246	4.42148e-06	0.174023	-3.73246	4.42148e-06
zgc:173915	1.24549	2.74667	0.000276894	0.184847	-2.74667	0.000276894
wu:fc46h12	2.52689	2.59021	0.080679	0.418821	-2.59021	0.080679
lygl1	1.66519	2.29023	1.79713e-05	0.33972	-2.29023	1.79713e-05
krt15	2.83145	2.23774	0.00104594	0.599505	-2.23774	0.00104594
elovl7b	2.79802	1.80908	2.5024e-07	0.797675	-1.80908	2.5024e-07
apoc1	1.61443	1.46623	0.0634268	0.583685	-1.46623	0.0634268
si:dkey-33c14.3	41.8614	1.35992	5.66137e-05	16.3024	-1.35992	5.66137e-05
fut9d	1.56491	1.35898	0.00944225	0.609497	-1.35898	0.00944225
phlda2	3.41458	1.20318	0.00104594	1.48211	-1.20318	0.00104594
stard14	3.78847	1.15222	0.0016631	1.70359	-1.15222	0.0016631
pycard	9.03538	1.11289	0.00151299	4.17572	-1.11289	0.00151299
ca2	5.38929	1.10718	0.00368492	2.50044	-1.10718	0.00368492
dhrs13a.2	5.75575	1.04393	0.00544783	2.7902	-1.04393	0.00544783
nfkbiaa	2.5925	1.03745	0.0125699	1.26229	-1.03745	0.0125699
jdp2b	2.47241	1.03622	0.014956	1.20484	-1.03622	0.014956
ndufaf2	1.76672	1.0347	0.00649394	0.861789	-1.0347	0.00649394
tmem176l.4	8.91653	1.03434	0.00517575	4.35141	-1.03434	0.00517575
bicdl2l	1.07588	1.01692	0.010079	0.531228	-1.01692	0.010079
mgst1.2	8.34702	1.00319	0.00689341	4.1624	-1.00319	0.00689341
rhbg	3.33534	0.961468	0.0208749	1.71192	-0.961468	0.0208749
si:dkey-87o1.2	5.01292	0.956913	0.0128964	2.5812	-0.956913	0.0128964
sat1a.2	1.82738	0.954246	0.0145042	0.942556	-0.954246	0.0145042
mapre1a	1.1613	0.948854	0.0137748	0.601171	-0.948854	0.0137748
zyg11	1.60824	0.934453	0.0167249	0.840973	-0.934453	0.0167249
caspb	5.2692	0.916539	0.0177231	2.7902	-0.916539	0.0177231
cldnb	10.2796	0.915799	0.0190644	5.44634	-0.915799	0.0190644
anxa3a	1.34577	0.907643	0.020408	0.716908	-0.907643	0.020408
anxa1b	6.94306	0.873919	0.0272657	3.78688	-0.873919	0.0272657
zgc:113054	1.20464	0.868325	0.0310743	0.659456	-0.868325	0.0310743
zgc:154054	1.16873	0.859705	0.0356096	0.643636	-0.859705	0.0356096
mid1ip1a	5.78175	0.854725	0.0316128	3.1957	-0.854725	0.0316128
cldne	15.9264	0.844323	0.0368962	8.86685	-0.844323	0.0368962
sh3gl1a	1.83481	0.833398	0.0377849	1.02915	-0.833398	0.0377849
stx11b.1	2.50212	0.833047	0.0423048	1.40384	-0.833047	0.0423048
cebpb	5.03273	0.821338	0.0522631	2.84682	-0.821338	0.0522631
tcima	3.53962	0.818706	0.0653442	2.00584	-0.818706	0.0653442
nqo1	3.64362	0.817999	0.0412941	2.0658	-0.817999	0.0412941
cish	1.01769	0.817681	0.0537469	0.577024	-0.817681	0.0537469
mpp1	1.73824	0.811333	0.0495803	0.990016	-0.811333	0.0495803
zgc:172075	1.13407	0.801478	0.0575671	0.650297	-0.801478	0.0575671
rhcga	2.02052	0.798984	0.12023	1.16071	-0.798984	0.12023
si:ch211-195b11.3	60.7802	0.795131	0.049087	35.0128	-0.795131	0.049087
psmd8	1.1873	0.767809	0.0643511	0.696925	-0.767809	0.0643511
dhrs13l1	3.11497	0.765926	0.0909609	1.83099	-0.765926	0.0909609
slc3a2b	1.94623	0.763715	0.0757515	1.14572	-0.763715	0.0757515
pitpnaa	1.01645	0.756867	0.076713	0.601171	-0.756867	0.076713
hmgb3b	2.13937	0.755694	0.0723188	1.26646	-0.755694	0.0723188
psmb1	2.8104	0.746422	0.0724028	1.67445	-0.746422	0.0724028
hsd17b12a	2.03538	0.733015	0.103869	1.22399	-0.733015	0.103869
psmc5	1.2294	0.731165	0.0857429	0.740223	-0.731165	0.0857429
psmd3	1.1514	0.725278	0.0936223	0.696092	-0.725278	0.0936223
cx30.3	2.51822	0.72491	0.10064	1.52291	-0.72491	0.10064
zgc:163030	5.71118	0.71493	0.1074	3.47796	-0.71493	0.1074
si:ch211-79k12.1	2.11214	0.714647	0.111375	1.28644	-0.714647	0.111375
tlcd1	1.22073	0.712887	0.109987	0.744386	-0.712887	0.109987
fkbp5	1.0635	0.696036	0.124722	0.656125	-0.696036	0.124722
psmb4	1.67262	0.690674	0.121682	1.03581	-0.690674	0.121682
nfe2l2a	2.83145	0.689937	0.121682	1.75439	-0.689937	0.121682
soul2	3.38982	0.682819	0.14023	2.11076	-0.682819	0.14023
atp1b3b	1.70234	0.681708	0.14055	1.06079	-0.681708	0.14055
txn	2.61974	0.681421	0.158819	1.63282	-0.681421	0.158819
bzw1a	1.32101	0.675318	0.14055	0.826818	-0.675318	0.14055
ywhah	1.01893	0.675142	0.163892	0.637807	-0.675142	0.163892
si:ch211-105c13.3	5.1912	0.672514	0.139035	3.25565	-0.672514	0.139035
gmds	1.35939	0.670885	0.171616	0.853462	-0.670885	0.171616
krt17	40.4983	0.665422	0.244782	25.5239	-0.665422	0.244782
cyt1	325.956	0.665033	0.145303	205.489	-0.665033	0.145303
psmc4	1.34701	0.661922	0.154533	0.850965	-0.661922	0.154533
agr1	7.02972	0.655398	0.175611	4.46132	-0.655398	0.175611
glrx	1.58224	0.655315	0.161454	1.00417	-0.655315	0.161454
zfand5a	2.72126	0.647833	0.175497	1.73607	-0.647833	0.175497
litaf	1.09569	0.646925	0.180741	0.699423	-0.646925	0.180741
mcl1a	5.23824	0.64551	0.161591	3.34724	-0.64551	0.161591
psma4	1.64415	0.645211	0.169534	1.0508	-0.645211	0.169534
s100v1	4.31712	0.639469	0.175497	2.77021	-0.639469	0.175497
enosf1	1.21578	0.639328	0.223083	0.78019	-0.639328	0.223083
si:dkey-204f11.64	2.95526	0.634071	0.189106	1.90343	-0.634071	0.189106
gpd1c	1.20092	0.633965	0.196313	0.773528	-0.633965	0.196313
cyt1l	197.296	0.62986	0.203812	127.449	-0.62986	0.203812
tmem45b	2.83888	0.627503	0.207131	1.83682	-0.627503	0.207131
ch25hl1.1	2.38327	0.627469	0.224151	1.54206	-0.627469	0.224151
mgst3a	1.39282	0.623907	0.199247	0.903421	-0.623907	0.199247
psma5	1.48444	0.618149	0.204338	0.966702	-0.618149	0.204338
f11r.1	1.61691	0.615429	0.22023	1.05496	-0.615429	0.22023
smim13	1.34701	0.610664	0.216146	0.881772	-0.610664	0.216146
klf3	1.20835	0.610638	0.234729	0.791014	-0.610638	0.234729
pomp	2.08861	0.609829	0.20594	1.36804	-0.609829	0.20594
kras	1.52777	0.609599	0.224089	1.00084	-0.609599	0.224089
mat2aa	2.58384	0.603863	0.221825	1.69943	-0.603863	0.221825
tob1b	4.02742	0.599478	0.222965	2.65697	-0.599478	0.222965
psmb3	1.92519	0.598866	0.224089	1.27062	-0.598866	0.224089
reep3b	1.0994	0.586404	0.245925	0.731896	-0.586404	0.245925
dhrs11a	1.07835	0.585021	0.254494	0.718574	-0.585021	0.254494
idh1	1.51291	0.583569	0.248241	1.00917	-0.583569	0.248241
ckap4	3.708	0.579934	0.248241	2.47962	-0.579934	0.248241
psmb7	2.52193	0.575978	0.246911	1.6911	-0.575978	0.246911
arhgdig	4.32455	0.574618	0.251912	2.90261	-0.574618	0.251912
smdt1b	2.69402	0.569738	0.255656	1.81434	-0.569738	0.255656
