# Supplementary material for: NRG1/ErbB signalling controls the dialogue between macrophages and neural crest-derived cells during zebrafish fin regeneration
Source: Nat Commun. 2021 Nov 3;12:6336. doi: 10.1038/s41467-021-26422-5 (PMC8566576; doi:10.1038/s41467-021-26422-5)
Supplement: Supplementary file 7 — Supplementary Data 4 [file 41467_2021_26422_MOESM7_ESM.xlsx]

## Sheet: Cluster 1
Supplementary Table 4. Table related to Figure S1e-g, showing the lists of the 100 genes upregulated in each cluster of interest compared with the other clusters in the “uncut” sample.
FeatureName	Cluster 1 Average	Cluster 1 Log2 Fold Change	Cluster 1 P-Value
sft2d2a	1.05747	7.55616	6.06247e-40
zgc:123217	8.24909	7.3473	6.07242e-53
rhcga	2.97681	7.31046	1.314e-34
rhcgl1	6.77036	6.81727	6.47968e-44
krt99	2.49966	6.79559	1.3001e-39
ch25hl1.1	3.93971	6.71452	2.19397e-47
zgc:110333	5.35611	6.67199	3.36434e-52
elovl7a	5.05305	6.58799	2.59913e-50
zgc:111983	32.76	6.45491	6.75364e-50
osbpl7	2.05045	6.39459	1.65265e-43
arid6	1.10045	6.39113	1.82384e-34
znf185	10.205	6.38671	6.45961e-54
zgc:100868	2.32557	6.3696	2.03835e-40
dhrs13a.2	7.10566	6.36342	9.48025e-50
elovl6l	1.21437	6.34033	4.02442e-35
epdl1	7.24106	6.2995	2.59913e-50
cx30.3	3.87308	6.2045	1.57222e-47
zgc:172075	1.65498	6.2013	3.81622e-40
tmem45b	4.66833	6.15186	1.38869e-48
evpla	15.5331	6.12024	2.59913e-50
anxa1c	18.5443	6.11078	4.07697e-49
si:dkey-221j11.3	3.12081	6.05664	6.22902e-44
tcnbb	67.6284	6.03389	1.77019e-49
agr1	11.3183	6.01928	1.32945e-49
ftr86	1.13269	5.91814	4.1043e-33
stx11b.1	3.55713	5.88916	8.99397e-44
cldne	22.4518	5.87405	6.75364e-50
ftr83	2.49321	5.85326	2.07881e-40
cldnf	1.07681	5.84529	7.36419e-34
si:ch1073-340i21.3	3.75701	5.83871	1.6032e-41
si:ch211-157c3.4	7.36357	5.82988	1.03191e-46
baiap2l1a	1.14774	5.79964	3.41145e-35
icn2	304.619	5.71133	2.80608e-51
zgc:112964	1.04457	5.66402	4.51723e-32
gbgt1l4	2.79842	5.5891	4.44408e-37
scel	5.82036	5.53313	2.58608e-43
btr30	1.73235	5.53017	1.1433e-37
dhrs11a	1.81188	5.52446	3.93103e-38
si:dkeyp-67f1.2	1.07466	5.4639	4.02198e-32
zgc:153665	4.55011	5.4628	3.66023e-33
hsd17b12a	3.07998	5.43358	8.0147e-38
si:ch211-79k12.1	3.23688	5.43121	1.12843e-40
anxa1d	1.68507	5.41991	7.56042e-35
eps8l1a	2.62862	5.40867	1.06458e-39
apodb	9.78156	5.39376	4.21981e-44
zgc:193505	26.4366	5.38984	4.08399e-46
anxa3a	1.80328	5.38636	8.09109e-36
ca2	6.28032	5.35136	5.98219e-37
zgc:158404	1.44864	5.34649	5.16603e-31
anxa1b	9.49355	5.26046	5.28109e-41
selenow2b	8.57794	5.25168	1.91951e-42
stard14	4.2707	5.24589	1.42152e-37
macc1	1.06391	5.24298	2.16876e-31
si:dkey-7c18.24	2.16652	5.22019	1.53222e-13
si:ch211-195b11.3	87.5268	5.13423	4.21981e-44
capn9	4.03857	5.09491	2.20202e-38
si:dkeyp-4c4.1	1.68507	5.00487	4.1043e-33
zgc:163030	8.66821	4.99376	6.37872e-39
rnf183	3.6302	4.96429	5.4956e-37
lpcat4	1.18643	4.91449	3.24955e-28
gna14	1.12195	4.90441	1.19848e-29
bicdl2l	1.32183	4.8775	2.53975e-28
zgc:174938	5.38405	4.87213	2.67333e-35
zgc:158263	1.5819	4.86321	1.07717e-31
pttg1ipa	3.75486	4.75771	1.67538e-34
degs2	1.4293	4.71707	7.56145e-29
plekhf1	4.24061	4.71632	1.56517e-32
clic3	1.91075	4.70793	1.28632e-32
styk1b	1.77104	4.67447	1.92113e-30
btr12	1.37771	4.66412	3.087e-29
mid1ip1a	7.89231	4.65471	3.15041e-35
fuca1.1	10.7702	4.64764	8.73719e-36
fut9d	1.50238	4.55942	8.65786e-14
cyt1l	313.524	4.53724	1.59663e-33
dbnla	2.044	4.5359	2.17174e-31
elovl7b	1.96233	4.50816	1.17537e-24
ppl	14.682	4.50331	3.36223e-33
ip6k2a	6.90362	4.49665	3.14162e-34
oclnb	2.82206	4.48933	1.57196e-30
si:dkey-87o1.2	6.3319	4.44458	5.41946e-33
ndufaf2	2.11493	4.43921	1.17685e-29
eppk1	4.18688	4.42375	3.24179e-30
homer2	1.26165	4.39535	2.75652e-28
arl4aa	1.35837	4.33181	7.90142e-26
tom1	1.13054	4.33044	4.65304e-26
sort1b	1.27025	4.2352	2.70345e-24
si:dkey-193p11.2	4.64253	4.22876	8.65121e-17
s100w	10.6219	4.1049	1.404e-30
cmah	1.12409	4.05917	6.66708e-22
them6	1.16278	4.0299	6.73282e-25
stk10	1.43575	4.02695	1.19662e-24
soul2	5.08099	3.97703	7.33881e-28
krt17	61.4125	3.97433	1.44052e-18
si:dkey-204f11.64	4.5802	3.96826	1.08603e-27
lmo7a	4.09016	3.91058	1.60155e-26
dnajb6b	1.85916	3.84537	9.09028e-24
ftr82	1.33903	3.83722	5.11617e-22
svila	1.8871	3.82565	2.67398e-23
klf2b	1.20362	3.80397	1.28497e-21
dhrs13l1	4.35882	3.75596	4.36488e-22

## Sheet: Cluster 2
FeatureName	Cluster 2 Average	Cluster 2 Log2 Fold Change	Cluster 2 P-Value
thy1	13.2701	6.35745	1.32676e-49
si:ch211-243g18.2	1.19574	5.97982	1.0252e-26
and3	133.435	5.82215	4.07632e-43
apoeb	106.771	5.79794	6.59202e-44
fgf8a	3.03483	5.7041	2.29168e-27
cldni	60.1378	5.65148	9.70747e-45
frem2a	2.7294	5.64256	1.14785e-29
ecrg4b	10.8526	5.63138	1.41529e-42
mmp9	2.281	5.58594	0.000197132
ptgdsb.1	85.6057	5.53673	7.42206e-38
cldn1	23.8303	5.52435	6.76814e-45
itgb1b.1	2.50845	5.49004	3.79402e-36
si:ch211-251f6.6	6.95347	5.47976	5.59391e-10
egfl6	9.74785	5.46877	7.42206e-38
apoc1	4.05511	5.45075	1.69977e-10
alpi.1	1.08526	5.44844	4.27048e-29
fras1	3.59371	5.39226	1.11377e-29
hpgd	1.48817	5.38704	1.83724e-25
zgc:162509	15.681	5.37277	3.65321e-27
hapln3	1.52067	5.28056	2.065e-16
rbp4	303.379	5.19466	6.42464e-39
cxl34b.11	3.6132	5.12703	1.54138e-31
kazald2	8.76007	5.11141	6.50261e-23
col18a1a	2.20951	5.08071	9.21107e-27
zgc:101810	2.255	5.05849	2.02833e-30
bcam	43.5339	5.03427	5.90844e-34
lama5	3.6262	4.99018	3.45117e-29
igfbp2a	2.2615	4.94133	5.95941e-26
ugt5a5	1.23473	4.93841	1.45213e-21
col5a3b	6.95347	4.91327	1.6331e-17
itga6b	3.07382	4.91092	3.61098e-28
inhbb	1.67013	4.90508	7.5665e-20
angptl7	20.6655	4.80062	8.47646e-26
hcls1	4.94541	4.7553	5.43778e-32
ptgdsb.2	4.63998	4.69184	1.53293e-22
igfbp7	3.1583	4.67578	1.24788e-20
tp63	5.64076	4.6418	6.11054e-31
col17a1a	5.06888	4.61468	1.33242e-14
zgc:92380	6.49857	4.60831	1.37542e-29
myoc	11.171	4.5893	1.41949e-18
vgll4l	1.3777	4.51073	1.13455e-22
crp4	3.6522	4.4874	2.2522e-25
zgc:86896	7.62282	4.48579	6.97681e-27
pxna	2.87237	4.48472	1.16708e-28
efhd2	4.00312	4.46964	1.53865e-28
cotl1	31.2776	4.44545	1.63014e-31
znrf1	1.00078	4.43916	1.41672e-20
gstm.3	3.22979	4.39722	3.83364e-22
zgc:136930	10.2093	4.39087	3.04225e-09
sp6	2.50845	4.37221	1.37906e-20
itgb4	4.36704	4.35105	3.85238e-22
cyp26c1	1.30621	4.2993	4.08571e-17
lima1a	1.73512	4.15698	2.52743e-22
fam49ba	1.89758	4.15134	1.02274e-22
tagln2	13.2636	4.1336	1.55994e-27
pfn1	210.866	4.11946	1.4691e-27
tmsb4x	677.261	4.11843	2.62454e-28
clu	8.34416	4.11422	2.97152e-22
myh9a	27.1575	4.07792	2.90882e-26
zgc:92360	2.46946	3.99972	2.97152e-22
matn4	4.21757	3.97256	3.09766e-20
actn1	4.32805	3.95962	1.11563e-23
bmp2b	1.50767	3.95508	2.28851e-15
rac2	6.69353	3.89985	2.31072e-24
scinla	1.28672	3.89524	2.25103e-17
pak2a	7.57083	3.81561	8.2175e-24
rpz5	3.40525	3.73642	1.53944e-19
fn1b	4.0681	3.73514	1.96841e-10
col11a1a	6.49857	3.69115	3.5758e-09
krt91	79.9454	3.67816	4.40085e-14
gsna	1.84559	3.63747	4.08571e-17
ptk2bb	1.46218	3.58212	1.38291e-16
thbs4a	3.96413	3.55881	3.72634e-12
inhbaa	2.06005	3.55187	5.51247e-10
si:ch73-234b20.5	1.18924	3.52906	8.85103e-15
ccn1	3.25578	3.51309	3.5227e-15
arpc5b	4.58799	3.47938	8.71911e-19
ppap2d	1.16324	3.46456	7.4723e-16
cyp2aa6	1.65714	3.44844	5.74083e-13
dusp2	1.8391	3.44844	8.99784e-12
pitpnc1b	1.09826	3.41489	2.23158e-13
ptgs2a	4.31505	3.3952	9.82687e-14
mylipb	1.00728	3.37629	3.8083e-14
dlx2b	1.45568	3.3674	2.04139e-13
agrn	1.60515	3.35824	1.41838e-14
mdka	25.8773	3.35415	2.11311e-17
fstl1a	6.24513	3.35271	2.30994e-11
igfbp1a	1.32571	3.32057	0.00131621
bmp7b	1.61814	3.31619	2.54935e-13
mrtfab	1.96257	3.30791	4.16769e-16
itgav	2.18352	3.2828	6.08999e-16
id3	4.57499	3.2733	3.22483e-14
dlx5a	3.29477	3.21312	6.41168e-14
hhla2a.1	2.43696	3.16383	1.3907e-14
actb1	110.521	3.14207	3.60589e-17
msx1b	3.51573	3.1212	3.35251e-13
hbegfa	9.29295	3.07327	3.14376e-13
tspan33a	1.88459	3.06346	9.58218e-14
itgb1b.2	1.01378	3.04262	8.61865e-09
zgc:77439	1.56616	3.03639	5.27474e-13

## Sheet: Cluster 3
FeatureName	Cluster 2 Average	Cluster 2 Log2 Fold Change	Cluster 2 P-Value
hbae1.3	3.61757	11.6592	1.09159e-06
hbbe2	30.876	10.5791	6.87013e-10
hbae5	3.10077	10.4375	0.000140166
hbbe1.3	79.2015	10.4354	1.01463e-10
hbae3	83.1433	10.3705	1.66503e-10
hbbe1.1	4.09383	10.2522	2.28203e-09
hbbe1.2	14.7743	9.98571	5.61499e-09
hbae1.1	5.21862	9.86469	5.26724e-09
hbae1.2	27.1672	9.39456	7.25733e-09
zgc:114181	1.72265	7.59324	1.80947e-31
ucp1	9.03886	6.18349	1.56331e-35
ecrg4a	24.0766	5.44487	1.25057e-30
tat	5.48209	5.22412	4.29912e-25
pah	22.6174	4.75519	2.89885e-29
hpdb	24.3603	4.55546	2.19302e-24
hapln1a	5.23889	4.51977	5.23069e-13
zic2b	1.15519	4.40617	5.56161e-13
tnmd	2.56371	4.29371	2.62664e-13
fbln1	1.18559	4.27667	5.04613e-14
msx3	2.57384	4.27493	9.51182e-16
spon2b	1.34772	4.15402	6.0944e-13
qdpra	8.50179	4.14144	4.09724e-20
tspan18b	1.84425	3.96317	6.64748e-12
zgc:113307	1.39839	3.88494	2.92756e-13
adgrg6	1.74292	3.63274	1.99442e-10
zic2a	2.22931	3.63238	2.9625e-11
robo3	1.80372	3.57174	1.01501e-10
inka1b	1.13492	3.53614	6.88844e-08
mxra8a	3.42504	3.52525	2.92756e-13
ttc36	8.91726	3.44861	9.16435e-14
serpinf1	5.49222	3.43048	4.75851e-13
hgd	10.3764	3.37752	2.62664e-13
gpm6bb	1.96585	3.34809	1.38688e-10
plxdc2	2.08745	3.3375	1.4773e-10
c1qtnf5	14.8351	3.33452	1.16552e-12
abi3bpb	5.05649	3.28009	3.41552e-11
vstm4a	1.33759	3.24199	3.05196e-08
loxa	5.79622	3.22404	9.58382e-09
bhmt	28.0995	3.18426	5.69649e-12
mafa	1.12479	3.14985	2.29557e-07
pcbd1	12.5044	3.13621	9.70426e-12
slc16a10	4.77276	3.06651	3.86615e-10
gstz1	4.74236	3.04883	1.28309e-10
col1a1a	708.02	2.96716	1.38688e-10
fmoda	3.86077	2.94225	7.25733e-09
rcn3	4.13436	2.93547	6.90524e-09
pcolcea	2.21918	2.92884	1.67742e-08
serpine2	3.5365	2.9055	9.25071e-09
rgl1	1.28692	2.88999	2.27486e-07
fah	7.14394	2.77164	6.95868e-09
fkbp11	1.74292	2.77081	4.79074e-07
mab21l2	1.64159	2.71676	2.86165e-06
anxa13	1.04372	2.71596	1.97394e-06
kazald3	1.68212	2.67645	5.51792e-07
rrbp1b	2.27998	2.65127	3.25976e-07
wasf3b	1.02346	2.619	2.90257e-06
fkbp10b	1.42879	2.61778	1.16946e-06
cdo1	7.1946	2.61705	3.81669e-08
gpc1a	2.91837	2.58213	6.08215e-07
aqp3a	20.3577	2.58136	2.7326e-07
2015-09-01	1.26666	2.57524	8.65311e-06
twist3	1.88478	2.55738	1.75705e-06
ogna	10.6804	2.51711	3.40256e-06
timp2a	2.75624	2.5166	7.39778e-07
nbl1	1.19572	2.50797	3.59467e-06
hoxa13a	1.35786	2.49732	1.252e-05
ucp2	22.4857	2.48559	3.60488e-07
pvalb8	2.56371	2.48459	0.249188
gpx7	1.97598	2.48176	3.60719e-06
thbs4b	6.28261	2.468	4.75553e-06
hoxa13b	1.46932	2.4404	1.61462e-05
gchfr	1.54025	2.42155	8.17914e-06
mxra8b	3.29331	2.41298	2.1525e-06
vcanb	27.5624	2.39641	3.78272e-06
zgc:153675	3.48584	2.39639	1.43693e-06
mdh1aa	7.64047	2.39587	4.23505e-06
lum	1.74292	2.39085	0.000166062
zgc:66479	4.3269	2.36996	2.26976e-06
glula	1.05386	2.35825	0.000723215
marcksl1a	18.2905	2.31757	3.5771e-06
mmp14a	2.30025	2.31131	1.43537e-05
ctsk	2.33065	2.30262	9.07627e-06
fkbp7	4.34716	2.30153	4.13653e-06
si:ch211-133n4.4	2.48265	2.2787	1.66338e-05
kdelr3	1.88478	2.2752	1.44615e-05
twist1b	1.27679	2.26321	0.000130875
wasla	1.19572	2.26285	3.94387e-05
acy3.2	1.09439	2.24313	0.000119132
btbd10a	1.06399	2.23797	9.21772e-05
prrx1b	2.68531	2.23632	3.72352e-05
fkbp9	2.87784	2.23481	1.84536e-05
fkbp14	1.90505	2.22984	3.22613e-05
and2	301.383	2.19085	1.65199e-05
creg1	1.28692	2.15858	0.0078228
fam107b	1.36799	2.15433	0.000177902
angptl2b	3.00957	2.14426	0.000140694
si:ch73-86n18.1	2.06718	2.14406	0.000109658
cd82b	2.38131	2.11845	9.13331e-05
sparc	82.2313	2.10929	3.59465e-05
nucb2a	2.41171	2.10759	7.94145e-05

## Sheet: Cluster 4
FeatureName	Cluster 4 Average	Cluster 4 Log2 Fold Change	Cluster 4 P-Value
myl10	272.945	14.4879	6.6612e-21
pvalb4	84.6686	13.9374	1.12107e-12
tnnc1b	88.3821	13.7363	6.92559e-20
tnnt2e	29.275	13.7292	6.14426e-17
myl13	275.792	13.7144	5.60946e-21
myh7	82.5024	13.637	7.18976e-10
tnni1d	27.1088	13.6185	1.82734e-13
smyhc2	65.7296	13.5725	1.95599e-15
mybpc3	10.6455	13.2751	1.05785e-13
tnni4b.2	20.6101	13.2242	4.23944e-12
tnni1b	9.22194	13.0693	3.57372e-10
tnni1c	59.1071	12.934	1.73884e-18
actn3b	6.68436	12.6086	5.08149e-14
cavin4a	5.94166	12.4404	1.99537e-13
smyhc1	117.533	12.3399	1.41779e-14
tnnt2c	44.1911	12.3223	4.23589e-17
casq2	10.5217	12.2583	3.52929e-14
srl	10.2741	12.2242	1.22652e-16
pgam2	4.64192	12.0884	1.99537e-13
ckmt2b	4.58003	12.0693	1.75259e-07
actn2b	4.14678	11.9279	5.07406e-09
atp2a1	40.8489	11.887	1.88895e-16
smyd1a	3.89921	11.8405	5.18378e-13
nme2b.2	83.4307	11.7787	1.95599e-15
ckmb	36.8878	11.7401	1.22652e-16
actc1b	186.791	11.7279	4.77798e-15
acta1b	3.1565	11.5409	3.30256e-07
ldb3b	5.94166	11.4404	5.99443e-12
actn3a	2.90894	11.4254	5.45109e-12
xirp1	4.7657	11.1259	1.84592e-09
apobec2a	2.29001	11.0884	1.99775e-12
mybpc1	19.9912	11.0104	5.52999e-09
tpm2	97.5422	11.004	1.247e-17
zgc:163073	6.49869	10.9834	1.55824e-07
hspb11	4.08489	10.9065	2.45939e-11
zgc:195001	1.91866	10.8405	5.73634e-06
aldoab	21.1053	10.7989	1.01315e-13
zgc:86709	5.38463	10.7149	7.29327e-12
jph2	1.67109	10.6478	1.83665e-13
tnnc2	11.8214	10.6181	3.08977e-13
myoz2b	3.2184	10.5684	4.27128e-14
cav3	7.9841	10.5409	5.25458e-14
myl4	16.4633	10.4417	5.07406e-09
pkmb	1.42352	10.4254	5.03467e-07
txnipb	1.42352	10.4254	3.65769e-10
myom1a	4.20867	10.364	1.82734e-13
cavin4b	2.72326	10.3323	1.01315e-13
ampd1	1.29974	10.2999	3.34269e-06
pvalb7	1.23784	10.2328	0.000158352
hhatlb	3.83732	10.2328	4.58755e-11
hhatla	1.23784	10.2328	2.73197e-10
smtnl1	1.11406	10.0884	1.60946e-11
txlnbb	2.16623	10.0104	1.01244e-11
nrap	2.16623	10.0104	3.8631e-08
tnnt3b	8.29356	9.91727	6.62793e-07
tnnt3a	6.06544	9.88485	4.02345e-10
myh7l	1.79488	9.74735	1.09869e-06
fhl1a	1.67109	9.64781	0.000204586
ckma	65.4201	9.56565	1.41779e-14
mylpfa	5.5703	9.5409	1.09169e-05
tnni4b.3	1.48541	9.48431	6.21407e-06
trim63a	1.48541	9.48431	3.57372e-10
klhl31	2.16623	9.42542	1.99775e-12
acta1a	70.0001	9.40015	1.14664e-11
mybphb	4.70381	9.29989	1.10921e-11
tcap	1.29974	9.29989	1.18602e-05
myh7ba	1.85677	9.20969	2.45804e-10
actc1a	152.812	9.16824	4.96032e-13
chrnd	1.79488	9.16238	4.17047e-12
cacng1a	2.29001	9.08838	3.59454e-11
zgc:158296	1.67109	9.06285	1.80919e-09
dhrs7cb	1.05217	9.01038	1.05165e-15
casq1b	3.77543	8.9873	1.13192e-11
parvb	2.53758	8.91085	3.73948e-09
si:ch211-131k2.3	1.48541	8.89935	3.59575e-08
smyhc3	1.42352	8.84046	9.88431e-07
tnnt2d	15.535	8.81774	1.64439e-09
desma	25.1283	8.75445	2.58709e-12
smpx	1.79488	8.74735	5.89367e-09
pitx3	2.16623	8.68845	2.98776e-09
lrrc39	1.11406	8.50342	4.97156e-09
musk	1.11406	8.50342	5.98726e-09
stac3	2.22812	8.46495	1.09952e-11
myhz2	1.42352	8.42542	5.8626e-05
chrng	1.42352	8.42542	1.04414e-07
jph1b	1.36163	8.36402	4.9216e-11
anxa6	2.4138	8.35503	2.45241e-12
gapdh	25.1901	8.34296	2.02894e-12
chrna1	4.64192	8.28103	2.52293e-10
mustn1b	4.08489	8.20611	1.26476e-10
ank1a	4.39435	8.20303	8.6764e-12
pabpc4	9.71708	8.19004	1.09952e-11
atp1a2a	2.35191	8.12586	4.77993e-11
mef2ca	3.09461	8.05345	5.2952e-11
sptb	3.2184	7.98341	5.37551e-10
ndufa4	2.10434	7.96974	1.78818e-09
hspb9	6.87004	7.89292	0.000332415
nexn	10.7074	7.85714	7.81201e-08
tnni2b.1	11.3882	7.84828	1.12687e-06
hspb8	1.67109	7.84046	2.11331e-09

## Sheet: Cluster 5
FeatureName	Cluster 5 Average	Cluster 5 Log2 Fold Change	Cluster 5 P-Value
si:dkey-33i11.4	1.0097	9.7175	1.12087e-05
ube2c	1.55989	6.17206	1.70125e-20
kpna2	1.59012	6.04765	6.61483e-17
aspm	1.07016	5.89402	1.82693e-17
tpx2	1.48129	5.46034	3.22974e-17
zgc:110540	1.08225	5.23207	3.47679e-16
nusap1	1.13666	5.18698	8.80363e-16
aurkb	1.21526	5.17604	1.20798e-20
dut	5.74983	5.06013	3.59172e-28
rrm2	2.97467	5.04181	1.07976e-16
mcm5	2.06172	4.88505	3.71435e-25
zgc:113984	2.70865	4.7959	2.70605e-08
cdk1	1.14876	4.77333	3.98883e-12
LOC100330864	1.38455	4.64711	4.53404e-13
top2a	1.84406	4.58257	5.34264e-14
stmn1a	10.5806	4.56776	6.517e-28
zgc:110216	2.73888	4.49352	3.51228e-16
mki67	2.03753	4.47813	6.2376e-16
mibp	1.0883	4.43271	2.03061e-10
lig1	1.32409	4.4061	3.82952e-21
nr2f1a	1.38455	4.38931	2.38273e-18
zgc:173552	1.72918	4.38156	1.46584e-11
fen1	1.705	4.34056	3.62015e-22
chaf1a	1.89242	4.29787	1.15073e-22
hells	1.05806	4.29276	3.49862e-19
rpa2	1.96498	4.28159	3.79482e-22
hist1h4l	14.7585	4.27069	7.799e-16
pcna	7.96269	4.21764	7.52831e-23
mcm7	2.48494	4.17879	1.15073e-22
mcm3	1.27572	4.03073	3.22974e-17
rpa3	1.97707	3.90137	2.22353e-20
mcm2	2.11613	3.88569	9.95596e-19
tuba1b	1.45106	3.88052	3.45922e-14
uhrf1	1.14876	3.88024	4.40145e-17
hirip3	1.82592	3.85411	1.47606e-19
h2ax	1.17294	3.80323	6.38451e-16
nasp	1.78964	3.74508	3.9913e-18
mcm4	1.62035	3.71014	4.17244e-17
mcm6	2.43657	3.65248	3.9913e-18
zgc:194989	1.03388	3.58152	1.26315e-11
hmgb2b	17.9569	3.54111	6.56028e-20
rpa1	1.02783	3.45763	2.45533e-15
marcksb	2.11008	3.39269	2.64286e-15
zgc:110425	5.61681	3.38537	5.78217e-12
rrm1	1.9287	3.36171	4.09777e-15
hmgn2	40.7264	3.32883	9.23357e-16
cenpx	1.09434	3.26312	1.46297e-14
rnaseh2a	1.05806	3.21476	7.84157e-13
dnajc9	1.02783	3.20387	1.01396e-13
ptgr1	1.05806	3.1264	1.69984e-13
tubb2b	12.2977	3.10532	3.99946e-15
hmga1a	23.8276	3.10059	1.26941e-15
myca	2.01939	3.06934	3.18626e-13
sumo3b	2.74492	3.06215	4.97052e-15
hmgb3a	4.00855	3.04558	6.92684e-13
hmgb1b	3.37976	3.04084	7.19128e-14
zgc:173587	1.12457	2.98943	5.02905e-10
parp1	1.42688	2.97552	8.83295e-13
tgfbi	1.95289	2.91014	2.31482e-05
rbbp4	2.72678	2.8739	3.11526e-13
zgc:165555	1.52966	2.83005	6.52911e-09
cxcl12a	1.13062	2.82449	0.000110369
bub3	1.16689	2.77535	5.51227e-11
h2az2b	15.5929	2.76579	5.26366e-13
tnn	1.36037	2.68593	0.00294425
apex1	1.95893	2.67512	5.02351e-11
crabp1b	2.87794	2.64938	1.08736e-09
boc	1.29386	2.64711	4.47448e-10
ssrp1a	1.88033	2.6333	2.38696e-11
mdc1	1.06411	2.62286	6.3631e-10
sub1a	4.84896	2.56717	1.46818e-11
ewsr1a	1.37851	2.53503	1.79056e-10
lmnb1	1.1548	2.51783	1.37604e-09
matn3a	2.58168	2.50823	0.108031
nucks1a	4.36527	2.4966	1.352e-10
snrpd1	3.97832	2.48719	6.10506e-11
h3f3a	19.9339	2.46229	1.7482e-10
dek	1.26363	2.43951	5.57803e-08
paics	1.21526	2.41354	7.19774e-09
dkc1	3.18629	2.41247	6.3631e-10
si:ch73-281n10.2	21.6934	2.4045	6.5541e-10
ddx39ab	3.62161	2.38157	3.70329e-10
pmp22a	8.89379	2.3599	4.91763e-09
h2az2a	2.66028	2.35159	1.3793e-09
snrpb	5.65914	2.3469	1.0095e-09
prrx1a	3.25279	2.34675	7.9724e-09
crabp2a	6.69302	2.34089	4.00692e-09
tmem119b	1.97102	2.30329	2.42038e-07
arpp19b	1.11248	2.30197	3.06723e-08
snrpe	2.9384	2.30167	3.75382e-09
snrpf	5.39915	2.28382	2.53055e-09
cbx1a	2.43657	2.27603	9.31818e-09
tuba8l4	14.166	2.26786	5.68401e-09
snrpg	3.51882	2.24575	8.6582e-09
seta	5.69541	2.21903	1.07115e-08
prmt1	2.3217	2.20309	2.05987e-08
mif	2.78725	2.19394	2.26642e-08
snu13b	3.15001	2.16821	3.70775e-08
cdon	1.39665	2.14974	1.71344e-06
cnmd	1.7715	2.11546	0.0399007

## Sheet: Cluster 6
FeatureName	Cluster 6 Average	Cluster 6 Log2 Fold Change	Cluster 6 P-Value
spp1	10.5076	13.1088	0.00157286
oc90	3.50254	11.5783	0.00157397
bfb	2.88444	11.3152	0.000323957
capsla	2.26635	10.9933	4.06008e-05
casc1	2.06032	10.8678	0.000124062
tekt4	2.06032	10.8678	4.06008e-05
lrp2bp	1.85428	10.7303	4.06008e-05
guca2b	1.85428	10.7303	0.0027319
cftr	1.44222	10.4084	0.000132874
ribc1	1.23619	10.2157	5.23531e-05
ccdc65	2.67841	10.2157	0.000128185
cfap58	2.47238	10.1088	0.000126306
iqcg	2.26635	9.99332	0.000217058
zgc:172182	1.03016	9.99332	0.00243614
spef2	1.03016	9.99332	2.09087e-05
foxj1b	3.09047	9.82339	0.000187899
ccdc114	2.67841	9.63075	0.000893978
morn3	2.67841	9.63075	4.06008e-05
ropn1l	1.64825	9.57828	0.000217058
ccdc181	1.44222	9.40835	0.00184559
rab36	7.8292	9.37183	2.09087e-05
ak7b	1.23619	9.21571	0.00296513
dnali1	1.85428	9.14532	0.0069651
nme8	1.85428	9.14532	0.000327928
cfap157	1.85428	9.14532	0.00125515
foxj1a	10.3016	9.08078	6.93954e-05
bicc2	6.79904	9.03639	4.06008e-05
cfap45	4.12063	8.99332	0.000187899
efcab6	1.03016	8.99332	0.00563369
cfap53	1.64825	8.99332	0.000893978
drc1	1.03016	8.99332	0.0177414
pih1d2	2.26635	8.99332	0.00115332
erich3	1.64825	8.99332	0.000280138
rab11fip4a	1.03016	8.99332	0.00340286
nrsn1	2.06032	8.86779	0.00398391
olig3	1.44222	8.82339	0.00305118
spata4	4.12063	8.80067	0.000132874
si:dkey-18j18.3	3.50254	8.77092	0.00175163
lrrc6	2.26635	8.67139	0.000581668
enkur	3.70857	8.65628	0.000371544
lrrc23	1.23619	8.63075	0.00119259
cfap100	1.64825	8.57828	0.000880224
fam228a	2.06032	8.54586	0.00115463
dcdc2b	2.06032	8.54586	0.000280138
spata18	1.85428	8.40835	0.000934819
daw1	3.09047	8.40835	0.000877872
pacrg	2.26635	8.40835	0.00130196
sall3b	2.06032	8.28282	0.00185671
spag6	1.64825	8.25635	0.0108694
lrp2a	1.64825	8.25635	0.00301091
col5a3a	1.64825	8.25635	0.0059635
foxb1a	2.67841	8.21571	0.00229194
si:ch211-163l21.10	1.23619	8.21571	0.000920185
ak7a	3.70857	8.19685	0.000631801
ccdc146	2.26635	8.18596	0.000187899
ttc25	2.26635	8.18596	0.00119259
hepacama	5.35682	8.16324	0.00320145
cdkl1	3.09047	8.08643	0.000664588
ccdc151	2.06032	8.06043	0.000362091
spaca9	1.03016	7.99332	0.0179425
cldnc	1.03016	7.99332	0.00925029
ak8	1.03016	7.99332	0.0221733
si:ch211-163l21.7	2.26635	7.99332	0.000277615
sox1b	4.94476	7.96475	0.000410521
si:ch211-155m12.5	3.29651	7.91086	0.000327928
tuba1a	18.7489	7.88752	0.00015467
ildr2	2.26635	7.82339	0.00222235
iqca1	2.26635	7.82339	0.00243614
aqp1a.1	1.64825	7.77092	0.0222946
cdh6	9.47745	7.75349	0.000217058
cldn7a	12.3619	7.72438	0.00487518
gfap	21.8393	7.67409	0.0433262
jhy	1.03016	7.67139	0.0248917
cldn5a	9.88952	7.5968	0.000174845
zgc:55461	20.3971	7.56036	0.000893978
dnaaf1	1.23619	7.40835	0.00391021
mnx1	2.26635	7.40835	0.00257583
si:dkey-27p23.3	3.9146	7.33797	0.000282175
tex9	1.23619	7.21571	0.00456414
mdkb	20.3971	7.20672	0.00147256
foxa	1.03016	7.18596	0.032217
podxl	1.44222	6.94892	0.0391971
rspo1	2.06032	6.86779	0.0179425
si:ch73-110p20.1	2.47238	6.86087	0.000280721
mtmr11	1.44222	6.82339	0.00125831
prss35	3.50254	6.77092	0.00549784
foxb1b	1.23619	6.75628	0.0248917
gpr85	1.44222	6.70791	0.021742
pih1d3	1.23619	6.63075	0.00981731
si:dkey-71b5.6	1.03016	6.53389	0.0238179
zgc:158689	3.50254	6.53389	0.000194778
spata17	1.23619	6.51527	0.00320145
smkr1	10.0955	6.51305	0.000187899
olig4	1.64825	6.49082	0.125778
rnd2	1.85428	6.48236	0.0124859
gdf11	2.06032	6.47547	0.00391021
si:ch211-194c3.5	1.03016	6.40835	0.00907062
catip	2.06032	6.40835	0.00549784
gpm6aa	4.94476	6.40835	0.0473604
ccn1l2	1.44222	6.40835	0.124252

## Sheet: Cluster 7
FeatureName	Cluster 7 Average	Cluster 7 Log2 Fold Change	Cluster 7 P-Value
sostdc1b	14.1091	9.44098	5.47511e-10
prr15la	2.74206	8.76156	0.00012665
ccl19a.1	1.29624	8.70909	0.00626421
zgc:165423	1.19653	8.59806	0.0053836
sox1a	1.14668	8.53916	1.13736e-09
foxg1a	1.69509	8.34652	9.60945e-10
wu:fj16a03	22.9336	8.30032	1.66259e-16
cbln20	40.732	8.28438	0.00295293
otop1	3.39018	8.18826	9.91251e-05
sox21a	7.87718	8.15161	9.968e-14
phlda1	2.89162	7.61445	8.40428e-10
ezra	1.39596	7.39714	4.98016e-08
moxd1l	1.3461	7.34652	1.79188e-08
krt1-c5	26.922	7.2788	9.968e-14
stm	25.0275	7.2098	0.000453074
anos1a	2.09393	7.15807	1.30812e-07
hmx3a	4.53686	7.10853	1.61392e-09
runx3	1.39596	7.07522	0.000673331
hoxb8a	3.98845	7.07166	1.82799e-11
irg1l	5.18498	7.04396	2.18952e-09
si:dkey-205h13.1	1.39596	6.93771	1.49924e-07
grp	3.39018	6.84033	0.0571294
zgc:113162	1.24639	6.78017	1.30812e-07
cldnh	29.2154	6.54656	1.03058e-10
si:ch211-153b23.4	1.59538	6.49609	7.84521e-06
cldn8	4.58671	6.49336	1.22883e-09
six2b	1.14668	6.42369	1.33164e-06
itsn2a	1.04697	6.41363	3.13766e-06
sox2	3.48989	6.36698	5.47511e-10
her15.2	1.74494	6.31677	0.000801661
ptprfa	1.24639	6.2396	2.07456e-07
eya4	3.98845	6.15109	4.32316e-08
dixdc1a	1.84466	6.0322	6.97331e-09
wnt2	2.79191	6.0145	3.03311e-08
klf17	1.3461	5.9542	4.78146e-07
her15.1	1.54552	5.83872	0.000106648
si:ch211-195b13.1	4.0383	5.80925	3.15465e-09
eya1	13.9596	5.79095	5.12439e-11
fzd4	1.84466	5.65781	9.14186e-06
capn8	2.64235	5.56613	9.60391e-07
anos1b	1.04697	5.53916	0.000123523
si:ch211-137a8.2	2.19365	5.50745	4.98016e-08
si:ch211-71m22.1	1.09682	5.47776	0.0129019
spink4	1.39596	5.35275	1.23385e-05
hoxb7a	1.99422	5.08936	4.94605e-07
pvalb8	13.461	5.00293	0.0749214
msi1	1.44581	4.92249	0.000109962
bzw2	1.04697	4.91113	0.000149693
clstn1	1.44581	4.86109	2.35603e-06
dla	1.44581	4.74561	0.0194176
arg2	2.29336	4.66749	8.88011e-05
igfbp5b	14.7074	4.66115	2.12265e-06
zgc:112437	1.19653	4.65946	0.00635648
krt15	12.5636	4.64871	0.00072038
btc	1.59538	4.60628	7.49324e-05
zfp36l1b	10.6192	4.59413	9.0975e-08
cyp1b1	1.09682	4.57087	0.00372451
zgc:92630	1.94437	4.48605	3.39496e-05
sdf2l1	2.89162	4.44453	5.10443e-06
tnfaip8l1	1.04697	4.41363	0.000171
crip1	14.7572	4.39813	0.000725851
six1b	4.68642	4.3811	2.04795e-06
smkr1	2.14379	4.36924	0.00202131
met	1.54552	4.34934	0.0011973
notch3	3.09105	4.34652	2.35178e-05
itga3b	1.29624	4.16477	0.000135697
pdia4	5.88296	4.13936	1.23163e-05
hyou1	5.43426	4.1307	2.35178e-05
cdh2	5.53397	4.09859	5.42412e-06
sfrp1a	4.487	4.08696	0.000189165
dnajb11	4.63657	4.08253	9.12873e-06
hoxb9a	2.09393	4.04657	0.000601752
slc1a3a	3.88873	4.02916	0.00308614
sulf1	2.99133	4.02696	0.00283018
inhbaa	5.93281	4.01143	0.000811059
krt18b	25.4263	4.00301	8.4956e-05
elmo1	1.09682	3.99664	0.00369554
grhl2a	1.24639	3.99168	0.000770645
tfap2a	16.3526	3.96889	8.40051e-06
egr2a	2.59249	3.9633	0.00163754
pcdh18b	1.14668	3.9343	0.000331161
rtn1a	1.49567	3.9235	0.0361725
sema5a	1.24639	3.91768	0.000625112
anxa5b	4.78613	3.91507	0.00012648
calm1b	2.74206	3.89531	0.00040016
slc6a8	1.09682	3.8928	0.0103715
gpx1a	7.12935	3.85111	4.25321e-05
col4a5	1.94437	3.8167	0.00104079
bcl2a	1.04697	3.80877	0.00168831
hsp90b1	15.2059	3.79655	2.15418e-05
calr3b	7.02964	3.78804	5.5306e-05
slc35b1	1.84466	3.75367	0.000636022
syne2a	4.28758	3.72472	0.000370848
gbgt1l3	4.13801	3.72203	0.000124065
sox11b	1.94437	3.70122	0.00772556
tnfrsf19	3.09105	3.62163	0.00067622
pdia6	6.88007	3.61645	5.81862e-05
copz2	3.53975	3.60056	0.000136453
plekho1b	1.09682	3.57087	0.00327527
dnmt3ab	1.39596	3.55165	0.00115944
