# Supplementary material for: NRG1/ErbB signalling controls the dialogue between macrophages and neural crest-derived cells during zebrafish fin regeneration
Source: Nat Commun. 2021 Nov 3;12:6336. doi: 10.1038/s41467-021-26422-5 (PMC8566576; doi:10.1038/s41467-021-26422-5)
Supplement: Supplementary file 8 — Supplementary Data 5 [file 41467_2021_26422_MOESM8_ESM.xlsx]

## Sheet: Feuil1
Supplementary Table 5. ScRNA-seq quality metrics for “cut” and “uncut” samples. The summary metrics describe the sequencing quality and various features of the detected cells, including mean reads per cell, median genes per cell, number of reads, sequencing saturation percentage, Q30 bases in RNA reads, fraction of total reads assigned to cells, total number of genes detected per sample, median n…
Sample	Cut	Uncut
Mean Reads per cell	372053	350734
Median Genes per cell	1669	1911
Number of Reads	284 267 119	307 944 838
Valid Barcodes	91.2	90.5
Sequencing saturation	87.4	79.7
Q30 Bases in Barcode	96.3	96.2
Q30 Bases in RNA read	93.9	93.9
Q30 Bases in Sample Index	94.1	94.0
Q30 Bases in UMI	95.7	95.7
Read Mapped to Genome	61.3	58.7
Read Mapped Confidently to Genome	52.9	48.9
Read Mapped Confidently to intergenic Regions	14.7	13.0
Read Mapped Confidently to Interonic Regions	2.9	2.8
Read Mapped Confidently to Exonic Regions	35.3	33.1
Read Mapped Confidently to Transcriptome	34.3	32.1
Read Mapped Antisens to Gene	0.3	0.2
Fraction Read in Cells	69.4	58.7
Total Genes Detected	12 388	12 825
Median UMI Counts per Cell	7 699	10 476
