# Supplementary material for: NRG1/ErbB signalling controls the dialogue between macrophages and neural crest-derived cells during zebrafish fin regeneration
Source: Nat Commun. 2021 Nov 3;12:6336. doi: 10.1038/s41467-021-26422-5 (PMC8566576; doi:10.1038/s41467-021-26422-5)
Supplement: Supplementary file 14 — Source Data [file 41467_2021_26422_MOESM14_ESM.xlsx]

## Sheet: fig1
The scRNA-seq data are deposited in the NCBI Geo database under the series number GSE158851
RAW FILES
file name	file type	file checksum	instrument model	single or paired-end
Cut_S7_L001_I1_001.fastq.gz	fastq	2d67c9b9c39e90911bc982235eeb648c	Illumina NovaSeq 6000	Paired-end
Cut_S7_L001_R1_001.fastq.gz	fastq	16d28e49218cf8f49e275073d7f6e7fd	Illumina NovaSeq 6000	Paired-end
Cut_S7_L001_R2_001.fastq.gz	fastq	b8023cfb8d7f6c5219e04663d1450208	Illumina NovaSeq 6000	Paired-end
Cut_S7_L002_I1_001.fastq.gz	fastq	efdf65bb72d404c0da8daffb0b948f4e	Illumina NovaSeq 6000	Paired-end
Cut_S7_L002_R1_001.fastq.gz	fastq	fa9f9ebe7ad54c41078e31b43e8d9bd9	Illumina NovaSeq 6000	Paired-end
Cut_S7_L002_R2_001.fastq.gz	fastq	bdeb39fddbdf5b6d2497b7cee48634b9	Illumina NovaSeq 6000	Paired-end
Uncut_S8_L001_I1_001.fastq.gz	fastq	b8ac63e0085b767979f8b64386edc4ea	Illumina NovaSeq 6000	Paired-end
Uncut_S8_L001_R1_001.fastq.gz	fastq	e95797db53ba146b42e0193c72afeb64	Illumina NovaSeq 6000	Paired-end
Uncut_S8_L001_R2_001.fastq.gz	fastq	fc6818102a20325726e938e048219526	Illumina NovaSeq 6000	Paired-end
Uncut_S8_L002_I1_001.fastq.gz	fastq	969b4d48c8ad5d843fb4757c6869cfff	Illumina NovaSeq 6000	Paired-end
Uncut_S8_L002_R1_001.fastq.gz	fastq	241701f88f94402c45469cb56e2ea71f	Illumina NovaSeq 6000	Paired-end
Uncut_S8_L002_R2_001.fastq.gz	fastq	c386837135523f851b4c220a8bc5ac14	Illumina NovaSeq 6000	Paired-end
PAIRED-END EXPERIMENTS
file name 1	file name 2	file name 3
Cut_S7_L001_R1_001.fastq.gz	Cut_S7_L001_R2_001.fastq.gz	Cut_S7_L001_I1_001.fastq.gz
Cut_S7_L002_R1_001.fastq.gz	Cut_S7_L002_R2_001.fastq.gz	Cut_S7_L002_I1_001.fastq.gz
Uncut_S8_L001_R1_001.fastq.gz	Uncut_S8_L001_R2_001.fastq.gz	Uncut_S8_L001_I1_001.fastq.gz
Uncut_S8_L002_R1_001.fastq.gz	Uncut_S8_L002_R2_001.fastq.gz	Uncut_S8_L002_I1_001.fastq.gz
SAMPLES
Sample name	title	source name	organism	characteristics: tissue	characteristics: tag	characteristics: tag	molecule	description	processed data file	processed data file	processed data file	processed data file	processed data file	processed data file	raw file	raw file	raw file	raw file	raw file	raw file
Cut	Cut caudal fin_scRNA	caudal fin	Danio rerio	caudal fin of zebrafish larvae			total RNA		Cut_barcodes.tsv.gz	Cut_features.tsv.gz	Cut_matrix.mtx.gz	Aggregation_barcodes.tsv.gz	Aggregation_features.tsv.gz	Aggregation_matrix.mtx.gz	Cut_S7_L001_R1_001.fastq.gz	Cut_S7_L001_R2_001.fastq.gz	Cut_S7_L001_I1_001.fastq.gz	Cut_S7_L002_R1_001.fastq.gz	Cut_S7_L002_R2_001.fastq.gz	Cut_S7_L002_I1_001.fastq.gz
Uncut	Uncut caudal fin_scRNA	caudal fin	Danio rerio	caudal fin of zebrafish larvae			total RNA		Uncut_barcodes.tsv.gz	Uncut_features.tsv.gz	Uncut_matrix.mtx.gz	Aggregation_barcodes.tsv.gz	Aggregation_features.tsv.gz	Aggregation_matrix.mtx.gz	Uncut_S8_L001_R1_001.fastq.gz	Uncut_S8_L001_R2_001.fastq.gz	Uncut_S8_L001_I1_001.fastq.gz	Uncut_S8_L002_R1_001.fastq.gz	Uncut_S8_L002_R2_001.fastq.gz	Uncut_S8_L002_I1_001.fastq.gz
DATA PROCESSING PIPELINE
data processing step	Image analyses and base calling were performed using the NovaSeq Control Software and Real-Time Analysis component (Illumina).
data processing step	Demultiplexing was performed using cellranger mkfastq v3.1.0. The quality of the raw data was assessed using FastQC from the Babraham Institute and the Illumina software SAV (Sequencing Analysis Viewer).
data processing step	cellranger count v3.1.0 was used to align reads to the reference genome and generate the raw and filtered gene-barcodes matrices.
data processing step	cellranger aggr v3.1.0 was used to combine the results of the two samples.
genome build	danRer11
processed data files format and content	MEX file format : the matrix.mtx file contains the filtered gene-barcode matrix (total UMI count per cell and gene combination) ; the .tsv files contain all annotated genes and cell barcodes represented in the mtx file.
PROCESSED DATA FILES
file name	file type	file checksum
Cut_barcodes.tsv.gz	cell barcodes represented in the .mtx file	bf9d61b0317121428f2ccb1042b98bff
Cut_features.tsv.gz	annotated genes represented in the .mtx file	49b5a684373782ec8af0f626411f7736
Cut_matrix.mtx.gz	filtered gene-barcode matrix	f067512da17a3dc7a1dacc5539f41d5a
Uncut_barcodes.tsv.gz	cell barcodes represented in the .mtx file	b6fe73736cedd78a9d5e97d2721d9fb0
Uncut_features.tsv.gz	annotated genes represented in the .mtx file	10a1fe5231e8287093b9bdfb52817553
Uncut_matrix.mtx.gz	filtered gene-barcode matrix	d4299fe6c59f697a0b0eef1ba40c5504
Aggregation_barcodes.tsv.gz	cell barcodes represented in the .mtx file	c94955ab06daca6b8e6a336157ea27a2
Aggregation_features.tsv.gz	annotated genes represented in the .mtx file	07bcf552bfca8142e3df087704a51807
Aggregation_matrix.mtx.gz	filtered gene-barcode matrix	0d46156c4a7d4d281a663b8cb9d6c289

## Sheet: fig2
fig2g				fig2h				fig2i
	uncut 24hpA	cut 24hpa			uncut24	cut 24hpA			uncut 24hpA	cut 24hpa
Number of values	5	5		Number of values	5	5		Number of values	4	4
Minimum	1	1.064		Minimum	1	0.6589		Minimum	1	1.196
Maximum	1	1.906		Maximum	1	1.923		Maximum	1	1.7
Range	0	0.8422		Range	0	1.264		Range	0	0.5041
Mean	1	1.348		Mean	1	1.261		Mean	1	1.427
Std. Deviation	0	0.3586		Std. Deviation	0	0.5351		Std. Deviation	0	0.2559
Std. Error of Mean	0	0.1604		Std. Error of Mean	0	0.2393		Std. Error of Mean	0	0.1279
Lower 95% CI of mean	1	0.9024		Lower 95% CI of mean	1	0.5962		Lower 95% CI of mean	1	1.02
Upper 95% CI of mean	1	1.793		Upper 95% CI of mean	1	1.925		Upper 95% CI of mean	1	1.834
Coefficient of variation	0,000%	26,61%		Coefficient of variation	0,000%	42,45%		Coefficient of variation	0,000%	17,93%
uncut 24hpA	cut 24hpa			uncut24	cut 24hpA			uncut 24	cut 24hpa
1	1.15576			1	0.799517			1	1.7
1	1.90598			1	0.658915			1	1.58994
1	1.06383			1	1.92308			1	1.22222
1	1.10407			1	1.62162			1	1.19588
1	1.50877			1	1.3

## Sheet: figsuppl2
suppl fig2b
	uncut	cut		uncut	cut
Number of values	7	12		0.346	0.829
				0.30958	0.536
Minimum	0.1865	0.2873		0.18648	0.38666
Maximum	0.5429	0.829		0.19239	0.47551
Range	0.3564	0.5417		0.39924	0.28728
				0.54285	0.7479
Mean	0.3467	0.5326		0.45037	0.48663
Std. Deviation	0.1309	0.1522			0.64289
Std. Error of Mean	0.04948	0.04393			0.39869
					0.54955
Lower 95% CI of mean	0.2256	0.4359			0.48536
Upper 95% CI of mean	0.4678	0.6293			0.56528
Coefficient of variation	37,76%	28,58%
supplfig2c
	uncut	cut		uncut	cut
Number of values	7	12		0.017	0.013
				0.09021	0.06
Minimum	0.01048	0.013		0.06569	0.07293
Maximum	0.09021	0.4036		0.0266	0.07921
Range	0.07973	0.3906		0.01048	0.15835
				0.04094	0.40361
Mean	0.04314	0.1183		0.05104	0.09653
Std. Deviation	0.02833	0.1006			0.0783
Std. Error of Mean	0.01071	0.02905			0.17444
					0.04907
Lower 95% CI of mean	0.01694	0.05434			0.10463
Upper 95% CI of mean	0.06934	0.1822			0.1293
Coefficient of variation	65,67%	85,08%
suppl fig 2d
	uncut	cut		uncut	cut
Number of values	7	12		3.61538	1.15
				4.82259	1.61539
Minimum	2.351	0.7856		4.77705	2.24047
Maximum	5.117	3.171		5.11743	2.33488
Range	2.766	2.385		4.33098	3.17077
				2.35119	0.785601
Mean	4.156	1.979		4.07522	2.39572
Std. Deviation	0.9435	0.6994			1.04597
Std. Error of Mean	0.3566	0.2019			2.00212
					2.13118
Lower 95% CI of mean	3.283	1.534			2.5701
Upper 95% CI of mean	5.028	2.423			2.30244
Coefficient of variation	22,70%	35,35%

## Sheet: fig3
fig 3a
	fold total 6hpa	fold h3p+ rcn3- 6hpa	fold h3p+ rcn3+ 6hpa	fold total 24hpa	fold h3p+ rcn3- 24hpa	fold h3p+ rcn3+ 24hpa	fold total 48hpa	fold h3p+ rcn3- 48hpa	fold h3p+ rcn3+ 48hpa	fold total 72hpa	fold h3p+ rcn3- 72hpa	fold h3p+ rcn3+ 72hpa			fold total 6hpa	fold h3p+ rcn3- 6hpa	fold h3p+ rcn3+ 6hpa	fold total 24hpa	fold h3p+ rcn3- 24hpa	fold h3p+ rcn3+ 24hpa	fold total 48hpa	fold h3p+ rcn3- 48hpa	fold h3p+ rcn3+ 48hpa	fold total 72hpa	fold h3p+ rcn3- 72hpa	fold h3p+ rcn3+ 72hpa
Number of values	8	9	8	8	8	8	12	12	12	8	8	8			1.06667	1.3125	0.888889	1.07143	0.613636	1.575	1.15385	1.23077	1.38461	1.95918	1.33333	2.56
															2.13333	1.5	3.55556	0.75	0.204545	1.35	1.15385	0.923077	1.61539	0.163265	0.333333	0
Minimum	0.8533	0	0.8889	0.75	0.2045	1.35	0.3462	0.6154	0.2308	0.1633	0.3333	0			0.853333	0	2.37037	2.46429	1.63636	3.375	0.807692	0.615385	1.15385	2.93878	3.66667	2.24
Maximum	2.133	1.5	4.148	3	2.045	4.95	1.615	1.846	2.077	2.939	3.667	3.2			1.6	1.125	2.66667	3	1.22727	4.95	0.807692	0.923077	0.923077	1.79592	2.33333	1.28
Range	1.28	1.5	3.259	2.25	1.841	3.6	1.269	1.231	1.846	2.776	3.333	3.2			1.06667	0	2.96296	2.67857	1.63636	3.825	1.5	1.84615	1.61539	1.30612	1.33333	1.28
															1.28	1.3125	1.48148	2.14286	2.04546	2.25	1.26923	1.53846	1.38461	2.93878	3	2.88
Mean	1.44	0.9583	2.481	1.955	1.202	2.784	1.087	1.154	1.308	1.776	1.708	1.84			2.13333	1.125	4.14815	1.92857	0.818182	3.15	1.15385	0.615385	1.84615	1.95918	0.666667	3.2
Std. Deviation	0.4838	0.566	1.085	0.7805	0.613	1.255	0.3631	0.4376	0.5144	0.9254	1.174	1.065			1.38667	1.3125	1.77778	1.60714	1.43182	1.8	1.38461	1.53846	1.61539	1.14286	1	1.28
Std. Error of Mean	0.171	0.1887	0.3836	0.276	0.2167	0.4438	0.1048	0.1263	0.1485	0.3272	0.4152	0.3764				0.9375					1.61539	1.53846	2.07692
																					1.15385	1.53846	1.15385
Lower 95% CI of mean	1.036	0.5233	1.574	1.303	0.6892	1.735	0.8559	0.8758	0.9808	1.002	0.7266	0.9498									0.346154	0.615385	0.230769
Upper 95% CI of mean	1.844	1.393	3.389	2.608	1.714	3.834	1.317	1.432	1.635	2.549	2.69	2.73									0.692308	0.923077	0.692308
Coefficient of variation	33,60%	59,06%	43,73%	39,92%	51,01%	45,08%	33,42%	37,93%	39,34%	52,12%	68,74%	57,87%
																	fig3 d
fig3 e																		Mocontrol	Mofoxd3		MO control	MO foxd3
	Mocontrol	Mofoxd3		MO control	Mo foxd3												Number of values	6	16		2.75	0.944444
Number of values	28	29		134.353	126.682																3.25	1.57407
				174.843	134.282												Minimum	1.25	0.3148		3.25	0.62963
Minimum	120.3	78.28		161.224	128.698												Maximum	3.25	2.204		2.5	0.314815
Maximum	217.5	214.8		131.048	214.837												Range	2	1.889		2.75	0.62963
Range	97.27	136.6		151.136	194.59																1.25	0.314815
				183.877	155.025												Mean	2.625	0.9248			1.88889
Mean	161.6	132.2		197.349	128.902												Std. Deviation	0.7374	0.6749			0.314815
Std. Deviation	26.07	33.11		135.484	145.265												Std. Error of Mean	0.301	0.1687			0.314815
Std. Error of Mean	4.927	6.148		165.974	183.462																	0.62963
				178.115	112.718												Lower 95% CI of mean	1.851	0.5651			2.2037
Lower 95% CI of mean	151.5	119.6		217.541	146.328												Upper 95% CI of mean	3.399	1.284			0.62963
Upper 95% CI of mean	171.7	144.8		195.666	160.643																	0.314815
				171.432	124.533												Coefficient of variation	28,09%	72,98%			2.2037
Coefficient of variation	16,13%	25,04%		158.871	105.084																	0.944444
				134.353	133.208																	0.944444
				145.531	113.634
				175.768	89.5813
				170.494	119.178
				195.991	80.3512
				192.295	142.343
				189.023	169.164
				125.667	127.694
				143.432	93.7422
				147.383	154.03
				157.155	78.2775
				120.268	110.27
				146.095	141.941
				125.51	137.488
					82.892
									fig3h
fig3g										wt	ct110		wt	ct110
									Number of values	23	19		190.388	100.421
	wt	ct110		wt	ct110								201.168	105.629
Number of values	21	18		2.60119	1.92453				Minimum	129.4	73.35		129.369	154.645
				0.958333	0.90566				Maximum	201.2	154.6		141.344	143.751
Minimum	0.9583	0		1.77976	0				Range	71.8	81.3		167.347	139.386
Maximum	2.875	2.491		1.91667	0.90566								143.083	140.964
Range	1.917	2.491		1.91667	2.49057				Mean	168.4	131.4		141.924	137.34
				1.23214	1.24528				Std. Deviation	19.88	20.89		169.513	133.217
Mean	1.656	0.9371		2.19048	0.792453				Std. Error of Mean	4.146	4.793		195.101	124.576
Std. Deviation	0.544	0.6259		1.50595	1.4717									140.714
Std. Error of Mean	0.1187	0.1475		2.875	1.58491				Lower 95% CI of mean	159.8	121.4		157.318	73.3489
				1.64286	0.679245				Upper 95% CI of mean	177	141.5		153.344	142.117
Lower 95% CI of mean	1.408	0.6259		1.91667	0.792453								173.01	131.556
Upper 95% CI of mean	1.904	1.248		0.958333	0.566038				Coefficient of variation	11,81%	15,90%		197.843	154.459
				2.60119	0.113208								163.722	116.753
Coefficient of variation	32,85%	66,79%		1.09524	0.226415								155.658	117.43
				1.50595	1.01887								195.309	149.769
				1.50595	0.679245								177.075	140.46
				1.36905	0.679245								174.731	150.583
				1.36905	0.792453								158.807
				1.36905									184.837
				1.23214									162.315
				1.23214									161.191
													179.123

## Sheet: figsuppl3
figsuppl3b								figsuppl3c
	PH3+/Foxd3+	PH3+ alone		PH3+/Foxd3+	PH3+ alone				PH3+/Foxd3+	PH3+ alone		PH3+/Foxd3+	PH3+ alone
Number of values	14	14		61.1111	38.8889			Number of values	6	6		25	75
				44.4444	55.5556							66.6667	33.3333
Minimum	44.44	0		50	50			Minimum	0	33.33		50	50
Maximum	100	55.56		64.7059	35.2941			Maximum	66.67	100		50	50
Range	55.56	55.56		76.4706	23.5294			Range	66.67	66.67		0	100
				62.5	37.5							50	50
Mean	64.62	35.38		63.6364	36.3636			Mean	40.28	59.72
Std. Deviation	13.8	13.8		72.7273	27.2727			Std. Deviation	23.81	23.81
Std. Error of Mean	3.687	3.687		50	50			Std. Error of Mean	9.722	9.722
				72.7273	27.2727
Lower 95% CI of mean	56.66	27.41		57.1429	42.8571			Lower 95% CI of mean	15.29	34.73
Upper 95% CI of mean	72.59	43.34		60	40			Upper 95% CI of mean	65.27	84.71
				69.2308	30.7692
Coefficient of variation	21,35%	39,00%		100	0			Coefficient of variation	59,13%	39,88%

## Sheet: fig4
fig4a									fig4b														fig4g						fig4h
										TNF- 0hpA sides	TNF- 0hpA tips	TNF+ 0hpA sides	TNF+ 0hpA tips	TNF- 6hpA sides	TNF- 6hpA tips	TNF+ 6hpA sides	TNF+ 6hpA tips	TNF-24hpA sides	TNF- 24hpA tips	TNF+ 24hpA sides	TNF+ 24hpA tips			MO control 6hpA	MO Foxd3 6hpA	MO control 24hpA	MO Foxd3 24hpA			MO control 6hpA	MO Foxd3 6hpA	MO control 24hpA	MO Foxd3 24hpA
Number of values	192	124	105	71	54	60			Number of values	48	34	7	12	32	33	31	32	10	11	2	2		Number of values	10	4	5	5		Number of values	4	4	4	3
Minimum	0	5	5	10	5	20			Minimum	5	10	15	15	10	10	5	15	10	30	5	55		Minimum	17	6	17	13		Minimum	55	0	20	15
Maximum	485	700	245	730	480	725			Maximum	485	700	535	725	120	725	205	725	240	520	35	60		Maximum	27	14	24	18		Maximum	83	57	36	29
Range	485	695	240	720	475	705			Range	480	690	520	710	110	715	200	710	230	490	30	5		Range	10	8	7	5		Range	28	57	16	14
Mean	32.4	150.9	48.57	264.7	82.04	172			Mean	49.38	175.9	150	351.3	35.78	193.3	48.55	374.7	71.5	201.8	20	57.5		Mean	22.8	10.5	20	15.2		Mean	69.25	31.5	30	21
Std. Deviation	56.56	183.7	38.2	262.5	86.67	180.7			Std. Deviation	85.38	221.8	191.4	308.5	23.66	219.8	52.12	283.5	66.25	163.8	21.21	3.536		Std. Deviation	3.011	3.416	2.55	1.924		Std. Deviation	11.44	26.71	7.348	7.211
Std. Error of Mean	4.082	16.5	3.728	31.15	11.79	23.33			Std. Error of Mean	12.32	38.03	72.35	89.05	4.183	38.26	9.362	50.12	20.95	49.38	15	2.5		Std. Error of Mean	0.9522	1.708	1.14	0.8602		Std. Error of Mean	5.721	13.36	3.674	4.163
Lower 95% CI of mean	24.34	118.3	41.18	202.6	58.38	125.3			Lower 95% CI of mean	24.58	98.51	-27.03	155.2	27.25	115.4	29.43	272.5	24.11	91.79	-170.6	25.73		Lower 95% CI of mean	20.65	5.065	16.83	12.81		Lower 95% CI of mean	51.04	-11.01	18.31	3.087
Upper 95% CI of mean	40.45	183.6	55.96	326.8	105.7	218.7			Upper 95% CI of mean	74.17	253.3	327	547.3	44.31	271.3	67.67	476.9	118.9	311.8	210.6	89.27		Upper 95% CI of mean	24.95	15.94	23.17	17.59		Upper 95% CI of mean	87.46	74.01	41.69	38.91
Coefficient of variation	174,6%	121,7%	78,64%	99,15%	105,6%	105,0%			Coefficient of variation	172,9%	126,1%	127,6%	87,83%	66,13%	113,7%	107,4%	75,66%	92,66%	81,15%	106,1%	6,149%		Coefficient of variation	13,21%	32,53%	12,75%	12,65%		Coefficient of variation	16,52%	84,81%	24,49%	34,34%
0-12hpA sides	0-12hpA tips	6-18hpA sides	6-18hpA tips	24-36hpA sides	24-36hpA tips				TNF- 0hpA sides	TNF- 0hpA tips	TNF+ 0hpA sides	TNF+ 0hpA tips	TNF- 6hpA sides	TNF- 6hpA tips	TNF+ 6hpA sides	TNF+ 6hpA tips	TNF-24hpA sides	TNF- 24hpA tips	TNF+ 24hpA sides	TNF+ 24hpA tips			MO control 6hpA	MO Foxd3 6hpA	MO control 24hpA	MO Foxd3 24hpA			MO control 6hpA	MO Foxd3 6hpA	MO control 24hpA	MO Foxd3 24hpA
0	10	15	95	115	40				80	125	165	705	55	100	20	540	65	375	5	55			25	12	20	16			83	0	20	15
10	115	15	100	20	195				55	115	245	725	45	35	105	515	10	35	35	60			25	6	20	13			70	19	29	19
20	85	100	35	20	125				25	80	535	725	30	375	200	725	35	135					27	10	24	14			69	50	35	29
20	15	15	375	80	55				30	600	55	605	25	85	15		100	520					24	14	17	15			55	57	36
15	10	15	85	480	20				30	110	20	110	120	375			15	360					23		19	18
20	35	40	375	55	20				35	125		710	20	375			95	80					23
35	40	55	375	20	105				25	15		80	45	375			240	165					21
20	425	45	375	5	140				5	10		40	35	85			55	35					19
30	105	60	85	80	115				65	15		180	15	365			40	30					17
30	55	20	365	115	95				45	245			45	285			60	205					24
15	185	115	285	100	420				70	160			10	95				280
10	35	85	95	40	90				120	660			15
20	10	10	375	20	75				340	55			25
30	35	45	375	125	630				200	640					15
20	15	15	320	60	50				485	700					60
10	20	20	375	40	25				25	65					20
20	75	15		115	405				40	540					25
20	45	20		45	100				5	525					10
100	70	40		10	130				25				30		25
15	85	35							20				30	15	55
15	15	30		10	70				5				45	15	205	725
15	35	30		10	45				10				65	20	5	725
5	65	30		5	40				10				30	515	10	650
40	110			10	725				5				20	725	35	590
35	195	45	100	5	500				15				40	725	90	725
55	70	35	730	285	545				70				15		10	15
25	15	50	730	10	50				50				15		90	130
15	405	50	195	85									10		15	625
45	50	60	135	115					5	10	15	110	20		25
35	65	15	50	50					10	115	15	210	25		105
		115	635	240					20	85		15	55		10
		65	35						20	15			85		45
5	185	105		65	375				15	10			15		20
10	100	65		10	35				20	35			55		20
75	75	65		35	135				35	40			55		120
60	80	30		100	520				20	425			15	25	15
30	300	50		15	360				30	105			35	25	30	450
240	185	115		95	80				30	55				35	40	450
25	200	30		240	165				15	185				20	50	725
10		40		55	35				10	35				50	15	150
10		55		40	30				20	10				10		725
60				60	205				30	35				75		55
45		35	15	40	280				20	15				45		30
15		40	15	125	65				10	20				195		60
5		95	20	75	70				20					150		20
5		60	515		50				20							75
5		30	725		20				100							125
10		45	725		25				15							85
		45	725		260				15
10	10	30	725		110
10	5	20	200		65									725
85	5	50												150		85
20	5	100												80		205
15	540	40		40	200									40		115
15	450	20		45	130									130		155
5	15	95		20	530									60		725
5	10	20		90	650											725
80	45	55		50	115											590
30	120	30		240	60											365
10	15	55		70	100											110
10	5	45		210	45
10	10	30		85	35
10	5			90	105
15	15	10	605	165	200
25	10	20	630		160
10	5	120	30		55
15	70	60	725		200
15	305	85	610		40
10	30	20	315
10	40	15	725
30	65	10	510
5	15	245	725
35	10	50	725
30	5	20	50
5	5	25	75
5	385	45	90
25	385	35	285
10	385	15	45
35		60
35		25
15		30
		85
80	125	35
55	115	80
25	80	110
30	600	55
30	110	40
35	125	35
25	15
5	10	25	25
65	15	120	25
45	245	20	35
70	160	45	20
120	660	35	50
340	55	15	10
200	640	45	75
485	700	10	45
25	65	15	195
40	540	25	150
5	525	190	25
25	665	20	95
20	595	25	405
5	530	110	35
10	85	20	20
10	160	115	25
5	525	45	165
15	605	35	725
70	40	50	20
50		5	25
340			35
200			35
25			45
20
5
15
10
20	50
60	25
10	225
10	300
15	80
30	35
10	60
10	55
10	205
10	195
5	120
10	70
10
15
15
10
45
35
10
15
20
10
5
10
15
10
10	160
15	45
20	20
10	25
25	145
15	45
10	105
10	70
20	45
15	35
20	185
50
15
15
10
35
95
5
5
15
15
5	50
20	60
15	605
15	185
10	320
10	210
5	10
20	95
15	300
20
15
15
65
40
15
15
10
5
75
20
5
5
10
10
190
40
15
40
25
10
45
35
20

## Sheet: figsuppl4
suppl fig4a
	uncut WT 24hpa	cut WT 24hpa	uncut ct110 24hpa	cut ct110 24hpa		uncut WT 24hpa	cut WT 24hpa	uncut ct110 24hpa	cut ct110 24hpa
Number of values	4	3	4	4		0.691971	1.70561	0.985401	1.27393
Minimum	0.692	1.286	0.637	0.9779		0.696785	1.28635	0.636964	1.0117
Maximum	1.066	1.859	1.437	1.481
Range	0.3745	0.573	0.8003	0.5033		1.06643		0.858734	1.48122
Mean	0.865	1.617	0.9796	1.186		1.00471	1.85933	1.43722	0.977917
Std. Deviation	0.1986	0.2966	0.3374	0.237
Std. Error of Mean	0.0993	0.1712	0.1687	0.1185
Lower 95% CI of mean	0.549	0.8804	0.4427	0.809
Upper 95% CI of mean	1.181	2.354	1.516	1.563
Coefficient of variation	22,96%	18,34%	34,44%	19,98%
supplfig4e
	MOctl	MOfoxd3		MOctl	MOfoxd3
Number of values	3	3		0.9	0.8
				0.8	0.7
Minimum	0.8	0.7		1.1	0.8
Maximum	1.1	0.8
Range	0.3	0.1
Mean	0.9333	0.7667
Std. Deviation	0.1528	0.05774
Std. Error of Mean	0.08819	0.03333
Lower 95% CI of mean	0.5539	0.6232
Upper 95% CI of mean	1.313	0.9101
Coefficient of variation	16,37%	7,531%

## Sheet: fig5
fig5c
	DMSO	PD168393	AG1478		DMSO	PD168393	AG1478
Number of values	15	10	5		191.862	125.195	63.4047
					206.553	149.219	61.1463
Minimum	140.8	79.49	52.4		236.486	119.285	52.4028
Maximum	236.5	170.5	75.2		200.905	152.43	66.7382
Range	95.64	91.01	22.8		192.955	79.4898	75.2023
					210.593	162.518
Mean	196.9	133.3	63.78		206.344	115.982
Std. Deviation	24.74	26.68	8.303		198.86	170.502
Std. Error of Mean	6.389	8.438	3.713		200.74	134.178
					165.956	123.706
Lower 95% CI of mean	183.2	114.2	53.47		140.849
Upper 95% CI of mean	210.6	152.3	74.09		222.722
					199.812
Coefficient of variation	12,57%	20,02%	13,02%		218.356
					160.517
fig5d
	DMSO	PD168393	AG1478		DMSO	PD168393	AG1478
Number of values	17	4	9		2.07692	1.02857	1.77778
					1.96154	1.71429	1.11111
Minimum	1.615	0.5143	0.8889		2.07692	1.71429	1.11111
Maximum	5.425	1.714	1.778		1.84615	0.514286	1.33333
Range	3.809	1.2	0.8889		2.19231		1.33333
					2.19231		1.22222
Mean	2.798	1.243	1.259		1.61539		1.22222
Std. Deviation	1.125	0.5834	0.2422		2.71233		1.33333
Std. Error of Mean	0.2728	0.2917	0.08072		5.42466		0.888889
					2.71233
Lower 95% CI of mean	2.22	0.3145	1.073		2.56164
Upper 95% CI of mean	3.376	2.171	1.445		2.86301
					3.91781
Coefficient of variation	40,21%	46,94%	19,23%		5.42466
					3.0137
					2.71233
					2.26027
fig5f
	uncut WT 24hpa	cut WT 24hpa	uncut ct110 24hpa	cut ct110 24hpa		uncut WT 24hpa	cut WT 24hpa	uncut ct110 24hpa	cut ct110 24hpa
Number of values	4	3	4	4		0.293877	0.541031	0.20212	0.309773
Minimum	0.2379	0.3744	0.2021	0.1149		0.333737	0.50515	0.374434	0.302978
Maximum	0.3404	0.541	0.4283	0.4243
Range	0.1025	0.1666	0.2262	0.3094		0.237877		0.428327	0.114927
Mean	0.3015	0.4735	0.3414	0.288		0.340395	0.374434	0.360803	0.424338
Std. Deviation	0.04711	0.08768	0.09734	0.1281
Std. Error of Mean	0.02356	0.05062	0.04867	0.06406
Lower 95% CI of mean	0.2265	0.2557	0.1865	0.08414
Upper 95% CI of mean	0.3764	0.6914	0.4963	0.4919
Coefficient of variation	15,63%	18,52%	28,51%	44,48%
fig5g
	uncut WT 24hpa	cut WT 24hpa	uncut ct110 24hpa	cut ct110 24hpa		uncut WT 24hpa	cut WT 24hpa	uncut ct110 24hpa	cut ct110 24hpa
Number of values	3	3	4	4			4.9358	3.54868	5.07809
						0.0608662
Minimum	0.06087	4.143	0.458	1.841			7.7451	0.968473	4.25389
Maximum	0.7085	7.745	5.342	5.078		0.427882
Range	0.6476	3.602	4.884	3.237				0.457957	3.62199
						0.708473
Mean	0.3991	5.608	2.579	3.699			4.14331	5.34164	1.84137
Std. Deviation	0.3248	1.893	2.285	1.374
Std. Error of Mean	0.1875	1.093	1.143	0.6872
Lower 95% CI of mean	-0.4077	0.9064	-1.057	1.512
Upper 95% CI of mean	1.206	10.31	6.215	5.886
Coefficient of variation	81,38%	33,75%	88,60%	37,16%

## Sheet: figsuppl5
	uncut WT 24hpa	cut WT 24hpa	uncut ct110 24hpa	cut ct110 24hpa		uncut WT 24hpa	cut WT 24hpa	uncut ct110 24hpa	cut ct110 24hpa
Number of values	4	3	4	4		1.27481	0.851031	1.19688	1.36253
Minimum	1.004	0.851	0.9675	0.8054		1.0082	1.3007	1.18204	1.2971
Maximum	1.275	1.505	1.197	1.363
Range	0.2704	0.654	0.2294	0.5571		1.00437		1.13154	0.805404
Mean	1.104	1.219	1.119	1.157		1.12997	1.50502	0.967467	1.16496
Std. Deviation	0.1277	0.3346	0.1051	0.2487
Std. Error of Mean	0.06387	0.1932	0.05257	0.1243
Lower 95% CI of mean	0.9011	0.3878	0.9522	0.7618
Upper 95% CI of mean	1.308	2.05	1.287	1.553
Coefficient of variation	11,57%	27,45%	9,391%	21,49%

## Sheet: fig6
fig6b
	neg uncut	neg cut	mpeg uncut	mpeg cut	mpeg tnf cut		neg uncut	neg cut	mpeg uncut	mpeg cut	mpeg tnf cut
Number of values	3	2	2	3	3		0.1798			0.0389	0.023
							0.1477	0.189	0.0586	0.0154	0.0121
Minimum	0.1477	0.189	0.0046	0.0154	0.0121		0.3662	0.8443	0.0046	0.0417	0.0277
Maximum	0.3662	0.8443	0.0586	0.0417	0.0277
Range	0.2185	0.6553	0.054	0.0263	0.0156
Mean	0.2312	0.5167	0.0316	0.032	0.02093
Std. Deviation	0.118	0.4634	0.03818	0.01444	0.008003
Std. Error of Mean	0.06812	0.3277	0.027	0.008339	0.00462
Lower 95% CI of mean	-0.06185	-3.647	-0.3115	-0.003881	0.001054
Upper 95% CI of mean	0.5243	4.68	0.3747	0.06788	0.04081
Coefficient of variation	51,02%	89,69%	120,8%	45,14%	38,23%
fig6c
	neg uncut	neg cut	mpeg uncut	mpeg cut	mpeg tnf cut		neg uncut	neg cut	mpeg uncut	mpeg cut	mpeg tnf cut
Number of values	4	4	3	4	4		1.9249	1.471	0.0696	0.1503	0.311
							1.8671	2.5576		0.0182	0.245
Minimum	1.867	1.471	0.0696	0.0182	0.245		3.1751	3.0563	0.0813	0.1608	0.4132
Maximum	5.094	5.598	0.1312	0.2653	0.549		5.0939	5.5975	0.1312	0.2653	0.549
Range	3.227	4.127	0.0616	0.2471	0.304
Mean	3.015	3.171	0.09403	0.1487	0.3796
Std. Deviation	1.511	1.748	0.03271	0.1013	0.1325
Std. Error of Mean	0.7557	0.874	0.01889	0.05064	0.06624
Lower 95% CI of mean	0.6102	0.389	0.01277	-0.01251	0.1688
Upper 95% CI of mean	5.42	5.952	0.1753	0.3098	0.5903
Coefficient of variation	50,13%	55,13%	34,79%	68,14%	34,90%
fig6d
	neg uncut	neg cut	mpeg uncut	mpeg cut	mpeg tnf cut		neg uncut	neg cut	mpeg uncut	mpeg cut	mpeg tnf cut
Number of values	4	4	3	4	4		1.3175	0.6306	0.0257	0.0656	0.1233
							3.1553	2.5789		0.1968	0.1039
Minimum	0.7965	0.6306	0.0209	0.0265	0.0341		1.3102	1.5092	0.0442	0.0271	0.0995
Maximum	3.155	2.579	0.0442	0.1968	0.1233		0.7965	1.1079	0.0209	0.0265	0.0341
Range	2.359	1.948	0.0233	0.1703	0.0892
Mean	1.645	1.457	0.03027	0.079	0.0902
Std. Deviation	1.036	0.8299	0.0123	0.08064	0.0388
Std. Error of Mean	0.518	0.4149	0.007103	0.04032	0.0194
Lower 95% CI of mean	-0.003739	0.1361	-0.0002956	-0.04931	0.02846
Upper 95% CI of mean	3.293	2.777	0.06083	0.2073	0.1519
Coefficient of variation	62,99%	56,97%	40,65%	102,1%	43,02%
fig6e
	neg uncut	neg cut	mpeg uncut	mpeg cut	mpeg tnf cut		neg uncut	neg cut	mpeg uncut	mpeg cut	mpeg tnf cut
Number of values	4	4	4	4	4		0.8856	0.5437	0.0625	0.4431	0.0528
							0.9061	0.6717	0.214	0.0346	0.0255
Minimum	0.1587	0.1917	0.0625	0.0195	0.008		0.1587	0.2216	0.3523	0.0195	0.008
Maximum	0.9061	0.6717	0.8449	0.4431	0.0691		0.1639	0.1917	0.8449	0.0811	0.0691
Range	0.7474	0.48	0.7824	0.4236	0.0611
Mean	0.5286	0.4072	0.3684	0.1446	0.03885
Std. Deviation	0.4242	0.2377	0.339	0.2007	0.02732
Std. Error of Mean	0.2121	0.1188	0.1695	0.1004	0.01366
Lower 95% CI of mean	-0.1464	0.02897	-0.171	-0.1748	-0.004627
Upper 95% CI of mean	1.204	0.7854	0.9078	0.464	0.08233
Coefficient of variation	80,25%	58,37%	92,01%	138,8%	70,33%
fig6f
	neg uncut	neg cut	mpeg uncut	mpeg cut	mpeg tnf cut		neg uncut	neg cut	mpeg uncut	mpeg cut	mpeg tnf cut
Number of values	6	6	6	6	6		0.8116	1.3859	0.2472	0.1902	1.5473
							1.7181	2.0904	0.2812	0.2696	6.6152
Minimum	0.8116	1.386	0.0384	0.0238	0.135		3.7523	1.8997	0.0703	0.0238	0.3133
Maximum	3.752	2.724	0.2812	0.6288	6.615		2.8695	2.635	0.0384	0.1643	0.135
Range	2.941	1.338	0.2428	0.605	6.48		1.9156	2.7241	0.1528	0.1568	1.0082
							2.7431	2.2875	0.1534	0.6288	0.6185
Mean	2.302	2.17	0.1572	0.2389	1.706
Std. Deviation	1.033	0.4962	0.09505	0.2068	2.458
Std. Error of Mean	0.4216	0.2026	0.03881	0.08444	1.003
Lower 95% CI of mean	1.218	1.65	0.05747	0.02185	-0.873
Upper 95% CI of mean	3.385	2.691	0.257	0.456	4.286
Coefficient of variation	44,86%	22,86%	60,46%	86,57%	144,0%
fig6g
	neg uncut	neg cut	mpeg uncut	mpeg cut	mpeg tnf cut		neg uncut	neg cut	mpeg uncut	mpeg cut	mpeg tnf cut
Number of values	5	5	5	5	5		0.3088	0.7742	0.1269	0.2134	1.0576
							0.9999	0.7468	0.1149	0.196	0.1189
Minimum	0.3088	0.7468	0.026	0.0261	0.0427		2.2812	1.0753	0.026	0.0261	0.0427
Maximum	2.281	1.514	0.1269	0.2134	1.058		1.2533	1.4843	0.1172	0.0876	0.3016
Range	1.972	0.7676	0.1009	0.1873	1.015		1.1557	1.5144	0.1252	0.1896	0.3637
Mean	1.2	1.119	0.102	0.1425	0.3769
Std. Deviation	0.7085	0.3705	0.04281	0.08166	0.4023
Std. Error of Mean	0.3169	0.1657	0.01915	0.03652	0.1799
Lower 95% CI of mean	0.32	0.6589	0.04888	0.04115	-0.1226
Upper 95% CI of mean	2.08	1.579	0.1552	0.2439	0.8764
Coefficient of variation	59,06%	33,11%	41,96%	57,29%	106,7%

[truncated: 1 more sheets: figsuppl6]
